# Supplementary material for: Bibliometric analysis of global scientific activity on umbilical cord mesenchymal stem cells: a swiftly expanding and shifting focus
Source: Stem Cell Res Ther. 2018 Feb 7;9:32. doi: 10.1186/s13287-018-0785-5 (PMC5803908; doi:10.1186/s13287-018-0785-5)
Supplement: Supplementary file 2 — Details of all 1206 UC-MSC research papers. (XLSX 273 kb) [file 13287_2018_785_MOESM2_ESM.xlsx]

## Sheet: Sheet1
Additional file 2. Details of all 1206 UC-MSC research papers.
Titile	Authors	Journals	Year	Citations	Citation frequency per year	2002	2003	2004	2005	2006	2007	2008	2009	2010	2011	2012	2013	2014	2015	2016	2017
Comparative analysis of mesenchymal stem cells from bone marrow, umbilical cord blood, or adipose tissue	Kern, Susanne; Eichler, Hermann; Stoeve, Johannes; Klueter, Harald; Bieback, Karen	STEM CELLS	2006	1380	115	0	0	0	0	11	52	79	99	117	146	151	179	148	176	148	74
Isolation of multipotent mesenchymal stem cells from umbilical cord blood	Lee, OK; Kuo, TK; Chen, WM; Lee, KD; Hsieh, SL; Chen, TH	BLOOD	2004	819	58.5	0	0	13	31	37	52	79	72	79	83	71	98	70	54	55	25
Mesenchymal stem cells in the Wharton's jelly of the human umbilical cord	Wang, HS; Hung, SC; Peng, ST; Huang, CC; Wei, HM; Guo, YJ; Fu, YS; Lai, MC; Chen, CC	STEM CELLS	2004	666	47.57	0	0	0	4	20	26	42	44	50	78	78	81	74	82	59	28
Comparative characteristics of mesenchymal stem cells from human bone marrow, adipose tissue, and umbilical cord blood	Wagner, W; Wein, F; Seckinger, A; Frankhauser, M; Wirkner, U; Krause, U; Blake, J; Schwager, C; Eckstein, V; Ansorge, W; Ho, AD	EXPERIMENTAL HEMATOLOGY	2005	660	50.77	0	0	0	0	16	49	60	65	76	62	72	80	57	56	48	19
Critical parameters for the isolation of mesenchymal stem cells from umbilical cord blood	Bieback, K; Kern, S; Kluter, H; Eichler, H	STEM CELLS	2004	509	36.36	0	0	0	15	25	38	46	52	50	60	45	54	39	33	36	16
Searching for alternative sources of postnatal human mesenchymal stem cells: Candidate MSC-like cells from umbilical cord	Romanov, YA; Svintsitskaya, VA; Smirnov, VN	STEM CELLS	2003	505	33.67	0	2	24	26	31	28	32	43	38	45	51	54	43	36	36	16
Comparison of proliferative and multilineage differentiation potential of human mesenchymal stem cells derived from umbilical cord and bone marrow	Baksh, Dolores; Yao, Raphael; Tuan, Rocky S.	STEM CELLS	2007	457	41.55	0	0	0	0	0	4	18	31	39	54	53	78	46	53	58	23
Adult bone marrow is a rich source of human mesenchymal 'stem' cells but umbilical cord and mobilized adult blood are not	Wexler, SA; Donaldson, C; Denning-Kendall, P; Rice, C; Bradley, B; Hows, JM	BRITISH JOURNAL OF HAEMATOLOGY	2003	383	25.53	0	2	26	22	23	31	40	26	48	33	32	22	29	21	20	8
Isolation and characterization of human umbilical cord mesenchymal stem cells with hematopoiesis-supportive function and other potentials	Lu, Lu-Lu; Liu, Yong-Jun; Yang, Shao-Guang; Zhao, Qin-Jun; Wang, Xin; Gong, Wei; Han, Zhi-Bo; Xu, Zhen-Shu; Lu, Yong-Xin; Liu, Delong; Chen, Zhi-Zhe; Han, Zhong-Chao	HAEMATOLOGICA-THE HEMATOLOGY JOURNAL	2006	381	31.75	0	0	0	0	1	9	12	33	29	35	47	71	44	46	40	14
Mesenchymal stem cells promote engraftment of human umbilical cord blood-derived CD34(+) cells in NOD/SCID mice	Noort, WA; Kruisselbrink, AB; in't Anker, PS; Kruger, M; van Bezooijen, RL; de Paus, RA; Heemskerk, MHM; Lowik, CWGM; Falkenburg, JHF; Willemze, R; Fibbe, WE	EXPERIMENTAL HEMATOLOGY	2002	315	19.69	0	16	23	22	28	37	30	34	24	21	25	16	10	13	12	4
Conversion of human umbilical cord mesenchymal stem cells in Wharton's jelly to dopaminergic neurons in vitro: Potential therapeutic application for parkinsonism	Fu, YS; Cheng, YC; Lin, MYA; Cheng, H; Chu, PM; Chou, SC; Shih, YH; Ko, MH; Sung, MS	STEM CELLS	2006	251	20.92	0	0	0	0	1	14	17	27	33	36	23	31	16	25	21	7
Dissimilar differentiation of mesenchymal stem cells from bone marrow, umbilical cord blood, and adipose tissue	Rebelatto, C. K.; Aguiar, A. M.; Moretao, M. P.; Senegaglia, A. C.; Hansen, P.; Barchiki, F.; Oliveira, J.; Martins, J.; Kuligovski, C.; Mansur, F.; Christofis, A.; Amaral, V. F.; Brofman, P. S.; Goldenberg, S.; Nakao, L. S.; Correa, A.	EXPERIMENTAL BIOLOGY AND MEDICINE	2008	207	20.7	0	0	0	0	0	0	1	8	24	26	30	38	22	26	17	15
Umbilical Cord Mesenchymal Stem Cell Transplantation in Severe and Refractory Systemic Lupus Erythematosus	Sun, Lingyun; Wang, Dandan; Liang, Jun; Zhang, Huayong; Feng, Xuebing; Wang, Hong; Hua, Bingzhu; Liu, Bujun; Ye, Shengqin; Hu, Xiang; Xu, Wenrong; Zeng, Xiaofeng; Hou, Yayi; Gilkeson, Gary S.; Silver, Richard M.; Lu, Liwei; Shi, Songtao	ARTHRITIS AND RHEUMATISM	2010	182	22.75	0	0	0	0	0	0	0	0	4	14	31	28	32	32	24	17
Comparison of gene expression of umbilical cord vein and bone marrow-derived mesenchymal stem cells	Panepucci, RA; Siufi, JLC; Silva, WA; Proto-Siquiera, R; Neder, L; Orellana, M; Rocha, V; Covas, DT; Zago, MA	STEM CELLS	2004	179	12.79	0	0	0	5	14	16	18	13	18	13	23	14	14	13	14	4
In vitro differentiation of human umbilical cord blood-derived mesenchymal stem cells'into hepatocyte-like cells	Hong, SH; Gang, EJ; Jeong, JA; Ahn, CY; Hwang, SH; Yang, IH; Park, HK; Han, H; Kim, H	BIOCHEMICAL AND BIOPHYSICAL RESEARCH COMMUNICATIONS	2005	165	12.69	0	0	0	0	17	21	19	22	16	12	19	14	9	9	6	1
Islet-Like Clusters Derived from Mesenchymal Stem Cells in Wharton's Jelly of the Human Umbilical Cord for Transplantation to Control Type 1 Diabetes	Chao, Kuo Ching; Chao, Kuo Fang; Fu, Yu Show; Liu, Shing Hwa	PLOS ONE	2008	161	16.1	0	0	0	0	0	0	2	8	14	24	17	25	15	30	19	7
Skeletal myogenic differentiation of mesenchymal stem cells isolated from human umbilical cord blood	Gang, EJ; Jeong, JA; Hong, SH; Hwang, SH; Kim, SW; Yang, IH; Ahn, C; Han, H; Kim, H	STEM CELLS	2004	157	11.21	0	0	0	8	16	15	7	10	15	14	15	14	15	10	14	4
Gene Therapy Using TRAIL-Secreting Human Umbilical Cord Blood-Derived Mesenchymal Stem Cells against Intracranial Glioma	Kim, Seong Muk; Lim, Jung Yeon; Park, Sang In; Jeong, Chang Hyun; Oh, Ji Hyeon; Jeong, Moonsup; Oh, Wonil; Park, Sang-Hoon; Sung, Young-Chul; Jeun, Sin-Soo	CANCER RESEARCH	2008	155	15.5	0	0	0	0	0	0	0	8	30	21	20	18	22	14	15	7
Human Umbilical Cord Mesenchymal Stem Cells Reduce Fibrosis of Bleomycin-Induced Lung Injury	Moodley, Yuben; Atienza, Daniel; Manuelpillai, Ursula; Samuel, Chrishan S.; Tchongue, Jorge; Ilancheran, Sivakami; Boyd, Richard; Trounson, Alan	AMERICAN JOURNAL OF PATHOLOGY	2009	146	16.22	0	0	0	0	0	0	0	0	5	14	14	30	18	32	21	12
An injectable calcium phosphate-alginate hydrogel-umbilical cord mesenchymal stem cell paste for bone tissue engineering	Zhao, Liang; Weir, Michael D.; Xu, Hockin H. K.	BIOMATERIALS	2010	131	16.38	0	0	0	0	0	0	0	0	0	13	24	19	23	22	19	11
Disparate mesenchyme-lineage tendencies in mesenchymal stem cells from human bone marrow and umbilical cord blood	Chang, Yu-Jen; Shih, Daniel Tzu-Bi; Tseng, Ching-Ping; Hsieh, Tzu-Bou; Lee, Don-Ching; Hwang, Shiaw-Min	STEM CELLS	2006	131	10.92	0	0	0	0	4	7	14	13	16	17	12	14	13	9	10	2
Transplantation of ex-vivo culture-expanded parental haploidentical mesenchymal stem cells to promote engraftment in pediatric recipients of unrelated donor umbilical cord blood: results of a phase I-II clinical trial	MacMillan, M. L.; Blazer, B. R.; DeFor, T. E.; Wagner, J. E.	BONE MARROW TRANSPLANTATION	2009	129	14.33	0	0	0	0	0	0	0	8	18	13	27	22	17	13	10	1
Exosomes Derived from Human Umbilical Cord Mesenchymal Stem Cells Alleviate Liver Fibrosis	Li, Tingfen; Yan, Yongmin; Wang, Bingying; Qian, Hui; Zhang, Xu; Shen, Li; Wang, Mei; Zhou, Ying; Zhu, Wei; Li, Wei; Xu, Wenrong	STEM CELLS AND DEVELOPMENT	2013	126	25.2	0	0	0	0	0	0	0	0	0	0	0	8	13	27	42	36
Endothelial differentiation of Wharton's jelly-derived mesenchymal stem cells in comparison with bone marrow-derived mesenchymal stem cells	Chen, Ming-Yan; Lie, Pu-Chang; Li, Zhi-Ling; Wei, Xing	EXPERIMENTAL HEMATOLOGY	2009	125	13.89	0	0	0	0	0	0	0	1	8	19	18	15	21	14	22	7
Exosomes released by human umbilical cord mesenchymal stem cells protect against cisplatin-induced renal oxidative stress and apoptosis in vivo and in vitro	Zhou, Ying; Xu, Huitao; Xu, Wenrong; Wang, Bingying; Wu, Huiyi; Tao, Yang; Zhang, Bin; Wang, Mei; Mao, Fei; Yan, Yongmin; Gao, Shuo; Gu, Hongbing; Zhu, Wei; Qian, Hui	STEM CELL RESEARCH & THERAPY	2013	120	24	0	0	0	0	0	0	0	0	0	0	0	4	18	33	44	21
Isolation and characterization of Oct-4(+)/HLA-G(+) mesenchymal stem cells from human umbilical cord matrix: differentiation potential and detection of new markers	La Rocca, Giampiero; Anzalone, Rita; Corrao, Simona; Magno, Francesca; Loria, Tiziana; Lo Iacono, Melania; Di Stefano, Antonino; Giannuzzi, Pantaleo; Marasa, Lorenzo; Cappello, Francesco; Zummo, Giovanni; Farina, Felicia	HISTOCHEMISTRY AND CELL BIOLOGY	2009	120	13.33	0	0	0	0	0	0	0	2	5	21	15	25	16	22	9	5
Transplantation of Human Umbilical Mesenchymal Stem Cells from Wharton's Jelly after Complete Transection of the Rat Spinal Cord	Yang, Chang-Ching; Shih, Yang-Hsin; Ko, Miau-Hwa; Hsu, Shao-Yun; Cheng, Henrich; Fu, Yu-Show	PLOS ONE	2008	120	12	0	0	0	0	0	0	0	4	14	19	14	18	17	19	12	3
New Emerging Potentials for Human Wharton's Jelly Mesenchymal Stem Cells: Immunological Features and Hepatocyte-Like Differentiative Capacity	Anzalone, Rita; Lo Iacono, Melania; Corrao, Simona; Magno, Francesca; Loria, Tiziana; Cappello, Francesco; Zummo, Giovanni; Farina, Felicia; La Rocca, Giampiero	STEM CELLS AND DEVELOPMENT	2010	115	14.38	0	0	0	0	0	0	0	0	3	13	11	24	17	23	12	12
The immunomodulatory activity of human umbilical cord blood-derived mesenchymal stem cells in vitro	Wang, Meng; Yang, Yuan; Yang, Dongming; Luo, Fei; Liang, Wenjie; Guo, Shuquan; Xu, Jianzhong	IMMUNOLOGY	2009	111	12.33	0	0	0	0	0	0	0	3	9	15	21	11	10	15	23	4
Implantation of human umbilical cord-derived mesenchymal stem cells as a neuroprotective therapy for ischemic stroke in rats	Koh, Seong-Ho; Kim, Kyung Suk; Choi, Mi Ran; Jung, Kyoung Hwa; Park, Kyoung Sun; Chai, Young Gyu; Roh, Wonjae; Hwang, Se Jin; Ko, Hyun-Ju; Huh, Yong-Min; Kim, Hee-Tae; Kim, Seung Hyun	BRAIN RESEARCH	2008	111	11.1	0	0	0	0	0	0	0	2	8	20	16	20	12	20	9	4
Isolation of mesenchymal stem cells from equine umbilical cord blood	Koch, Thomas G.; Heerkens, Tammy; Thomsen, Preben D.; Betts, Dean H.	BMC BIOTECHNOLOGY	2007	110	10	0	0	0	0	0	1	4	8	10	20	18	14	13	10	9	3
Bone marrow and umbilical cord blood human mesenchymal stem cells: state of the art	Malgieri, Arianna; Kantzari, Eugenia; Patrizi, Maria Patrizia; Gambardella, Stefano	INTERNATIONAL JOURNAL OF CLINICAL AND EXPERIMENTAL MEDICINE	2010	109	13.62	0	0	0	0	0	0	0	0	0	5	19	18	20	24	12	11
Human Umbilical Cord Blood-Derived Mesenchymal Stem Cells Attenuate Hyperoxia-Induced Lung Injury in Neonatal Rats	Chang, Yun Sil; Oh, Wonil; Choi, Soo Jin; Sung, Dong Kyung; Kim, Soo Yoon; Choi, Eun Yang; Kang, Saem; Jin, Hye Jin; Yang, Yoon Sun; Park, Won Soon	CELL TRANSPLANTATION	2009	107	11.89	0	0	0	0	0	0	0	0	10	13	11	14	21	16	16	6
Mesenchymal stromal cells use PGE2 to modulate activation and proliferation of lymphocyte subsets: Combined comparison of adipose tissue, Wharton's Jelly and bone marrow sources	Najar, Mehdi; Raicevic, Gordana; Boufker, Hicham Id; Kazan, Hussein Fayyad; De Bruyn, Cecile; Meuleman, Nathalie; Bron, Dominique; Toungouz, Michel; Lagneaux, Laurence	CELLULAR IMMUNOLOGY	2010	105	13.12	0	0	0	0	0	0	0	0	0	14	14	20	19	15	17	6
Comparative Analysis of Human Mesenchymal Stem Cells from Bone Marrow, Adipose Tissue, and Umbilical Cord Blood as Sources of Cell Therapy	Jin, Hye Jin; Bae, Yun Kyung; Kim, Miyeon; Kwon, Soon-Jae; Jeon, Hong Bae; Choi, Soo Jin; Kim, Seong Who; Yang, Yoon Sun; Oh, Wonil; Chang, Jong Wook	INTERNATIONAL JOURNAL OF MOLECULAR SCIENCES	2013	103	20.6	0	0	0	0	0	0	0	0	0	0	0	2	13	27	32	29
Human Wharton's Jelly Stem Cells Have Unique Transcriptome Profiles Compared to Human Embryonic Stem Cells and Other Mesenchymal Stem Cells	Fong, Chui-Yee; Chak, Li-Ling; Biswas, Arijit; Tan, Jee-Hian; Gauthaman, Kalamegam; Chan, Woon-Khiong; Bongso, Ariff	STEM CELL REVIEWS AND REPORTS	2011	102	14.57	0	0	0	0	0	0	0	0	1	5	7	13	21	26	23	6
Umbilical cord mesenchymal stem cells: Adjuvants for human cell transplantation	Friedman, Robb; Betancur, Monica; Boissel, Laurent; Tuncer, Hande; Cetrulo, Curtis; Klingemann, Hans	BIOLOGY OF BLOOD AND MARROW TRANSPLANTATION	2007	101	9.18	0	0	0	0	0	0	7	7	9	20	11	14	15	9	6	3
Human umbilical cord Wharton's jelly-derived mesenchymal stem cells differentiation into nerve-like cells	Ma, L; Feng, XY; Cui, BL; Law, F; Jiang, XW; Yang, LY; Xie, QD; Huang, TH	CHINESE MEDICAL JOURNAL	2005	100	7.69	0	0	0	0	0	5	7	5	10	12	7	15	11	11	13	4
The Therapeutic Potential of Human Umbilical Mesenchymal Stem Cells from Wharton's Jelly in the Treatment of Rat Liver Fibrosis	Tsai, Pei-Chun; Fu, Tz-Win; Chen, Yi-Ming Arthur; Ko, Tsui-Ling; Chen, Tien-Hua; Shih, Yang-Hsin; Hung, Shih-Chieh; Fu, Yu-Show	LIVER TRANSPLANTATION	2009	97	10.78	0	0	0	0	0	0	0	0	11	18	16	12	9	12	15	4
Human mesenchymal stem cells isolated from the umbilical cord	Qiao, Chun; Xu, Wenrong; Zhu, Wei; Hu, Jiabo; Qian, Hui; Yin, Qing; Jiang, Runqiu; Yan, Yongmin; Mao, Fei; Yang, Huan; Wang, Xingzhong; Chen, Yongchang	CELL BIOLOGY INTERNATIONAL	2008	95	9.5	0	0	0	0	0	0	4	6	9	11	11	19	8	12	11	4
Human umbilical cord mesenchymal stem cells improve liver function and ascites in decompensated liver cirrhosis patients	Zhang, Zheng; Lin, Hu; Shi, Ming; Xu, Ruonan; Fu, Junliang; Lv, Jiyun; Chen, Liming; Lv, Sa; Li, Yuanyuan; Yu, Shuangjie; Geng, Hua; Jin, Lei; Lau, George K. K.; Wang, Fu-Sheng	JOURNAL OF GASTROENTEROLOGY AND HEPATOLOGY	2012	94	15.67	0	0	0	0	0	0	0	0	0	0	4	16	20	26	21	7
Immunogenicity and Immunomodulatory Properties of Umbilical Cord Lining Mesenchymal Stem Cells	Deuse, Tobias; Stubbendorff, Mandy; Tang-Quan, Karis; Phillips, Neil; Kay, Mark A.; Eiermann, Thomas; Phan, Thang T.; Volk, Hans-Dieter; Reichenspurner, Hermann; Robbins, Robert C.; Schrepfer, Sonja	CELL TRANSPLANTATION	2011	94	13.43	0	0	0	0	0	0	0	0	0	1	15	26	12	19	16	5
Mesenchymal stem cells from cryopreserved human umbilical cord blood	Lee, MW; Choi, J; Yang, MS; Moon, YJ; Park, JS; Kim, HC; Kim, YJ	BIOCHEMICAL AND BIOPHYSICAL RESEARCH COMMUNICATIONS	2004	94	6.71	0	0	1	16	7	13	13	4	7	8	6	6	6	2	3	2
Isolation and Characterization of Mesenchymal Stem Cells From Human Umbilical Cord Blood: Reevaluation of Critical Factors for Successful Isolation and High Ability to Proliferate and Differentiate to Chondrocytes as Compared to Mesenchymal Stem Cells From Bone Marrow and Adipose Tissue	Zhang, Xiaohong; Hirai, Masako; Cantero, Susana; Ciubotariu, Rodica; Dobrila, Ludy; Hirsh, Allen; Igura, Koichi; Satoh, Hitoshi; Yokomi, Izuru; Nishimura, Toshihide; Yamaguchi, Satoru; Yoshimura, Kotaro; Rubinstein, Pablo; Takahashi, Tsuneo A.	JOURNAL OF CELLULAR BIOCHEMISTRY	2011	92	13.14	0	0	0	0	0	0	0	0	0	3	12	23	11	21	17	5
Therapeutic Potentials of Mesenchymal Stem Cells Derived from Human Umbilical Cord	Fan, Cun-Gang; Zhang, Qing-jun; Zhou, Jing-ru	STEM CELL REVIEWS AND REPORTS	2011	91	13	0	0	0	0	0	0	0	0	0	3	12	18	20	17	13	8
5-azacytidine-treated human mesenchymal stem/progenitor cells derived from umbilical cord, cord blood and bone marrow do not generate cardiomyocytes in vitro at high frequencies	Martin-Rendon, E.; Sweeney, D.; Lu, F.; Girdlestone, J.; Navarrete, C.; Watt, S. M.	VOX SANGUINIS	2008	86	8.6	0	0	0	0	0	0	1	7	9	16	13	15	8	10	4	3
Generation of Human Induced Pluripotent Stem Cells from Umbilical Cord Matrix and Amniotic Membrane Mesenchymal Cells	Cai, Jinglei; Li, Wen; Su, Huanxing; Qin, Dajiang; Yang, Jiayin; Zhu, Fan; Xu, Jianyong; He, Wenzhi; Guo, Xiangpeng; Labuda, Krystyna; Peterbauer, Anja; Wolbank, Susanne; Zhong, Mei; Li, Zhiyuan; Wu, Wutian; So, Kwok-Fai; Redl, Heinz; Zeng, Lingwen; Esteban, Miguel Angel; Pei, Duanqing	JOURNAL OF BIOLOGICAL CHEMISTRY	2010	84	10.5	0	0	0	0	0	0	0	0	5	6	18	15	14	9	9	8
Mesenchymal stem cells from human umbilical cords ameliorate mouse hepatic injury in vivo	Yan, Yongmin; Xu, Wenrong; Qian, Hui; Si, Yuan; Zhu, Wei; Cao, Huiling; Zhou, Hongxing; Mao, Fei	LIVER INTERNATIONAL	2009	84	9.33	0	0	0	0	0	0	0	2	9	12	13	11	10	14	9	4
Human umbilical cord mesenchymal stem cells hUC-MSCs exert immunosuppressive activities through a PGE(2)-dependent mechanism	Chen, Ke; Wang, Ding; Du, Wei Ting; Han, Zhi-Bo; Ren, He; Chi, Ying; Yang, Shao Guang; Zhu, Delin; Bayard, Francis; Han, Zhong Chao	CLINICAL IMMUNOLOGY	2010	83	10.38	0	0	0	0	0	0	0	0	4	9	19	11	14	8	11	7
Mesenchymal Stem Cells from Human Umbilical Cord Express Preferentially Secreted Factors Related to Neuroprotection, Neurogenesis, and Angiogenesis	Hsieh, Jui-Yu; Wang, Hsei-Wei; Chang, Shing-Jyh; Liao, Ko-Hsun; Lee, I-Hui; Lin, Wei-Shiang; Wu, Chun-Hsien; Lin, Wen-Yu; Cheng, Shu-Meng	PLOS ONE	2013	81	16.2	0	0	0	0	0	0	0	0	0	0	0	0	19	28	25	9
Therapeutic potential of human umbilical cord mesenchymal stem cells in the treatment of rheumatoid arthritis	Liu, Yanying; Mu, Rong; Wang, Shiyao; Long, Li; Liu, Xia; Li, Ru; Sun, Jian; Guo, Jianping; Zhang, Xiaoping; Guo, Jing; Yu, Ping; Li, Chunlei; Liu, Xiangyuan; Huang, Zhenyu; Wang, Dapeng; Li, Hu; Gu, Zhifeng; Liu, Bing; Li, Zhanguo	ARTHRITIS RESEARCH & THERAPY	2010	81	10.12	0	0	0	0	0	0	0	0	0	5	13	13	9	15	14	12
Differential gene expression profiling of human umbilical cord blood-derived mesenchymal stem cells by DNA microarray	Jeong, JA; Hong, SH; Gang, EJ; Ahn, C; Hwang, SH; Yang, IH; Han, H; Kim, H	STEM CELLS	2005	81	6.23	0	0	0	5	7	18	7	4	10	8	3	5	6	4	4	0
In vitro mesengenic potential of human umbilical cord blood-derived mesenchymal stem cells	Gang, EJ; Hong, SH; Jeong, JA; Hwang, SH; Kim, SW; Yang, IH; Ahn, CY; Han, H; Kim, H	BIOCHEMICAL AND BIOPHYSICAL RESEARCH COMMUNICATIONS	2004	81	5.79	0	0	0	5	11	7	7	9	6	5	7	9	3	7	3	2
Comparison of the osteogenic potential of equine mesenchymal stem cells from bone marrow, adipose tissue, umbilical cord blood, and umbilical cord tissue	Toupadakis, Chrisoula A.; Wong, Alice; Genetos, Damian C.; Cheung, Whitney K.; Borjesson, Doh L.; Ferraro, Gregory L.; Galuppo, Lawrence D.; Leach, J. Kent; Owens, Sean D.; Yellowley, Clare E.	AMERICAN JOURNAL OF VETERINARY RESEARCH	2010	80	10	0	0	0	0	0	0	0	0	0	11	14	18	15	11	9	2
Long-Term Expansion and Pluripotent Marker Array Analysis of Wharton's Jelly-Derived Mesenchymal Stem Cells	Nekanti, Usha; Rao, Vinay B.; Bahirvani, Avinash G.; Jan, Majahar; Totey, Satish; Ta, Malancha	STEM CELLS AND DEVELOPMENT	2010	80	10	0	0	0	0	0	0	0	0	5	7	14	16	9	13	14	2
A Comparison of Human Bone Marrow-Derived Mesenchymal Stem Cells and Human Umbilical Cord-Derived Mesenchymal Stromal Cells for Cartilage Tissue Engineering	Wang, Limin; Tran, Ivy; Seshareddy, Kiran; Weiss, Mark L.; Detamore, Michael S.	TISSUE ENGINEERING PART A	2009	80	8.89	0	0	0	0	0	0	0	0	7	14	10	17	8	12	5	7
Umbilical Cord-Derived Mesenchymal Stromal Cells Modulate Monocyte Function to Suppress T Cell Proliferation	Cutler, Antony J.; Limbani, Vasanti; Girdlestone, John; Navarrete, Cristina V.	JOURNAL OF IMMUNOLOGY	2010	79	9.88	0	0	0	0	0	0	0	0	0	5	13	17	14	11	13	6
Comparison of mesenchymal stem cells derived from arterial, venous, and Wharton's jelly explants of human umbilical cord	Ishige, Ikuo; Nagamura-Inoue, Tokiko; Honda, Masaki J.; Harnprasopwat, Ratanakanit; Kido, Michiko; Sugimoto, Mitsuhiro; Nakauchi, Hiromitsu; Tojo, Arinobu	INTERNATIONAL JOURNAL OF HEMATOLOGY	2009	78	8.67	0	0	0	0	0	0	0	0	5	7	13	12	16	16	7	2
Human umbilical cord blood-derived mesenchymal stem cells improve neuropathology and cognitive impairment in an Alzheimer's disease mouse model through modulation of neuroinflammation	Lee, Hyun Ju; Lee, Jong Kil; Lee, Hyun; Carter, Janet E.; Chang, Jong Wook; Oh, Wonil; Yang, Yoon Sun; Suh, Jun-Gyo; Lee, Byoung-Hee; Jin, Hee Kyung; Bae, Jae-sung	NEUROBIOLOGY OF AGING	2012	76	12.67	0	0	0	0	0	0	0	0	1	1	4	16	13	19	10	12
The significant cardiomyogenic potential of human umbilical cord blood-derived mesenchymal stem cells in vitro	Nishiyama, Nobuhiro; Miyoshi, Shunichiro; Hida, Naoko; Uyama, Taro; Okamoto, Kazuma; Ikegami, Yukinori; Miyado, Kenji; Segawa, Kaoru; Terai, Masanori; Sakamoto, Michiie; Ogawa, Satoshi; Umezawa, Akihiro	STEM CELLS	2007	76	6.91	0	0	0	0	0	1	10	12	10	13	8	8	3	8	2	1
Mesenchymal stem cells feeder layer from human umbilical cord blood for ex vivo expanded growth and proliferation of hematopoietic progenitor cells	Jang, YK; Jung, DH; Jung, MH; Kim, DH; Yoo, KH; Sung, KW; Koo, HH; Oh, WN; Yang, YS; Yang, SE	ANNALS OF HEMATOLOGY	2006	76	6.33	0	0	0	0	0	8	11	10	5	6	7	11	4	8	4	2
Isolation and Characterization of Mesenchymal Stem Cells From the Sub-Amniotic Human Umbilical Cord Lining Membrane	Kita, Katsuhiro; Gauglitz, Gerd G.; Phan, Thang T.; Herndon, David N.; Jeschke, Marc G.	STEM CELLS AND DEVELOPMENT	2010	75	9.38	0	0	0	0	0	0	0	0	3	13	11	16	9	11	11	1
Wharton's Jelly Mesenchymal Stem Cells as Candidates for Beta Cells Regeneration: Extending the Differentiative and Immunomodulatory Benefits of Adult Mesenchymal Stem Cells for the Treatment of Type 1 Diabetes	Anzalone, Rita; Lo Iacono, Melania; Loria, Tiziana; Di Stefano, Antonino; Giannuzzi, Pantaleo; Farina, Felicia; La Rocca, Giampiero	STEM CELL REVIEWS AND REPORTS	2011	74	10.57	0	0	0	0	0	0	0	0	0	6	10	20	14	16	6	2
Comparing mesenchymal stromal cells from different human tissues: Bone marrow, adipose tissue and umbilical cord blood	Bieback, Karen; Kern, Susanne; Kocaoemer, Asli; Ferlik, Kathrin; Bugert, Peter	BIO-MEDICAL MATERIALS AND ENGINEERING	2008	74	7.4	0	0	0	0	0	0	5	3	5	16	6	12	9	8	9	1
Wharton's Jelly-Derived Mesenchymal Stem Cells: Phenotypic Characterization and Optimizing Their Therapeutic Potential for Clinical Applications	Kim, Dae-Won; Staples, Meaghan; Shinozuka, Kazutaka; Pantcheva, Paolina; Kang, Sung-Don; Borlongan, Cesar V.	INTERNATIONAL JOURNAL OF MOLECULAR SCIENCES	2013	73	14.6	0	0	0	0	0	0	0	0	0	0	0	0	17	23	22	11
Brain-derived neurotrophic factor stimulates the neural differentiation of human umbilical cord blood-derived mesenchymal stem cells and survival of differentiated cells through MAPK/ERK and PI3K/Akt-dependent signaling pathways	Lim, Jung Yeon; Park, Sane In; Oh, Ji Hyeon; Kim, Seong Muk; Jeong, Chang Hyun; Jun, Jin Ae; Lee, Kwan-Sung; Oh, Wonil; Lee, Jae-Kwon; Jeun, Sin-Soo	JOURNAL OF NEUROSCIENCE RESEARCH	2008	73	7.3	0	0	0	0	0	0	1	4	8	6	10	6	7	14	10	7
Identification of subpopulations in mesenchymal stem cell-like cultures from human umbilical cord	Majore, Ingrida; Moretti, Pierre; Hass, Ralf; Kasper, Cornelia	CELL COMMUNICATION AND SIGNALING	2009	72	8	0	0	0	0	0	0	0	0	7	11	15	14	5	11	7	2
Increased Proliferation and Analysis of Differential Gene Expression in Human Wharton's Jelly-derived Mesenchymal Stromal Cells under Hypoxia	Nekanti, Usha; Dastidar, Sumitava; Venugopal, Parvathy; Totey, Satish; Ta, Malancha	INTERNATIONAL JOURNAL OF BIOLOGICAL SCIENCES	2010	71	8.88	0	0	0	0	0	0	0	0	0	1	10	13	12	19	13	3
Therapeutic Effect of Human Umbilical Cord Multipotent Mesenchymal Stromal Cells in a Rat Model of Stroke	Liao, Wenbin; Xie, Jiang; Zhong, Jian; Liu, Yongjun; Du, Lei; Zhou, Bin; Xu, Jie; Liu, Pengxia; Yang, Shaoguang; Wang, Jiming; Han, Zhibo; Han, Zhong Chao	TRANSPLANTATION	2009	71	7.89	0	0	0	0	0	0	0	5	10	14	8	9	6	10	4	5
Stem cell proteomes: A profile of human mesenchymal stem cells derived from umbilical cord blood	Feldmann, RE; Bieback, K; Maurer, MH; Kalenka, A; Burgers, HF; Gross, B; Hunzinger, C; Kluter, H; Kuschinsky, W; Eichler, H	ELECTROPHORESIS	2005	70	5.38	0	0	0	1	10	15	4	12	7	4	5	3	3	2	1	3
Transplantation of umbilical cord mesenchymal stem cells alleviates lupus nephritis in MRL/lpr mice	Gu, Z.; Akiyama, K.; Ma, X.; Zhang, H.; Feng, X.; Yao, G.; Hou, Y.; Lu, L.; Gilkeson, G. S.; Silver, R. M.; Zeng, X.; Shi, S.; Sun, L.	LUPUS	2010	68	8.5	0	0	0	0	0	0	0	0	1	4	10	11	9	18	8	7
Mesenchymal stem cells derived from human placenta suppress allogeneic umbilical cord blood lymphocyte proliferation	Li, CD; Zhang, WY; Li, HL; Jiang, XX; Zhang, Y; Tang, PH; Mao, N	CELL RESEARCH	2005	68	5.23	0	0	0	1	3	5	5	9	7	8	5	7	5	5	5	3
Migration of human umbilical cord blood mesenchymal stem cells mediated by stromal cell-derived factor-1/CXCR4 axis via Akt, ERK, and p38 signal transduction pathways	Ryu, Chung Heon; Park, Soon A.; Kim, Seong Muk; Lim, Jung Yeon; Jeong, Chang Hyun; Jun, Jin Ae; Oh, Ji Hyeon; Park, Sun Hwa; Oh, Won-il; Jeun, Sin-Soo	BIOCHEMICAL AND BIOPHYSICAL RESEARCH COMMUNICATIONS	2010	67	8.38	0	0	0	0	0	0	0	0	0	2	14	13	14	6	12	6
PLGA-chitosan/PLGA-alginate nanoparticle blends as biodegradable colloidal gels for seeding human umbilical cord mesenchymal stem cells	Wang, Qun; Jamal, Syed; Detamore, Michael S.; Berkland, Cory	JOURNAL OF BIOMEDICAL MATERIALS RESEARCH PART A	2011	66	9.43	0	0	0	0	0	0	0	0	0	1	9	13	14	12	12	5
Generation of mesenchymal stromal cells in the presence of platelet lysate: a phenotypic and functional comparison of umbilical cord blood- and bone marrow-derived progenitors	Avanzini, Maria Antonietta; Bernardo, Maria Ester; Cometa, Angela Maria; Perotti, Cesare; Zaffaroni, Nadia; Novara, Francesca; Visai, Livia; Moretta, Antonia; Del Fante, Claudia; Villa, Raffaella; Ball, Lynne M.; Fibbe, Willem E.; Maccario, Rita; Locatelli, Franco	HAEMATOLOGICA-THE HEMATOLOGY JOURNAL	2009	66	7.33	0	0	0	0	0	0	0	0	4	10	5	13	16	5	9	4
Microvesicles Derived from Human Umbilical Cord Mesenchymal Stem Cells Stimulated by Hypoxia Promote Angiogenesis Both In Vitro and In Vivo	Zhang, Hong-Chao; Liu, Xin-Bin; Huang, Shu; Bi, Xiao-Yun; Wang, Heng-Xiang; Xie, Li-Xian; Wang, Yong-Qi; Cao, Xiao-Fang; Lv, Jun; Xiao, Feng-Jun; Yang, Yang; Guo, Zi-Kuan	STEM CELLS AND DEVELOPMENT	2012	65	10.83	0	0	0	0	0	0	0	0	0	0	0	3	13	25	19	5
Growth and Differentiation Properties of Mesenchymal Stromal Cell Populations Derived from Whole Human Umbilical Cord	Majore, Ingrida; Moretti, Pierre; Stahl, Frank; Hass, Ralf; Kasper, Cornelia	STEM CELL REVIEWS AND REPORTS	2011	64	9.14	0	0	0	0	0	0	0	0	0	4	11	13	8	11	14	3
Immunosuppressive properties of human umbilical cord-derived mesenchymal stem cells: role of B7-H1 and IDO	Tipnis, Shabari; Viswanathan, Chandra; Majumdar, Anish S.	IMMUNOLOGY AND CELL BIOLOGY	2010	64	8	0	0	0	0	0	0	0	0	0	8	9	11	13	6	12	5
Mesenchymal stem/progenitor cells in human umbilical cord blood as support for ex vivo expansion of CD34(+) hematopoietic stem cells and for chondrogenic differentiation	Wang, JF; Wang, LJ; Wu, YF; Xiang, Y; Xie, CG; Jia, BB; Harrington, J; McNiece, IK	HAEMATOLOGICA	2004	64	4.57	0	0	0	3	8	7	3	7	8	4	5	5	6	5	2	1
Functional Module Analysis Reveals Differential Osteogenic and Stemness Potentials in Human Mesenchymal Stem Cells from Bone Marrow and Wharton's Jelly of Umbilical Cord	Hsieh, Jui-Yu; Fu, Yu-Show; Chang, Shing-Jyh; Tsuang, Yang-Hwei; Wang, Hsei-Wei	STEM CELLS AND DEVELOPMENT	2010	63	7.88	0	0	0	0	0	0	0	0	1	4	9	10	8	12	14	5
Effects of hypoxic culture conditions on umbilical cord-derived human mesenchymal stem cells	Lavrentieva, Antonina; Majore, Ingrida; Kasper, Cornelia; Hass, Ralf	CELL COMMUNICATION AND SIGNALING	2010	63	7.88	0	0	0	0	0	0	0	0	0	9	10	9	8	12	11	4
In vitro labeling and MRI of mesenchymal stem cells from human umbilical cord blood	Ju, SH; Teng, GJ; Zhang, Y; Ma, M; Chen, F; Ni, YC	MAGNETIC RESONANCE IMAGING	2006	63	5.25	0	0	0	0	1	3	10	10	6	13	7	4	3	3	1	2
Therapeutic Benefit of Human Umbilical Cord Derived Mesenchymal Stromal Cells in Intracerebral Hemorrhage Rat: Implications of Anti-inflammation and Angiogenesis	Liao, Wenbin; Zhong, Jian; Yu, Jingxia; Xie, Jiang; Liu, Yongjun; Du, Lei; Yang, Shaoguang; Liu, Pengxia; Xu, Jie; Wang, Jiming; Han, Zhibo; Han, Zhong Chao	CELLULAR PHYSIOLOGY AND BIOCHEMISTRY	2009	62	6.89	0	0	0	0	0	0	0	0	3	14	9	12	6	6	7	5
Comparative proteomic analysis of mesenchymal stem cells derived from human bone marrow, umbilical cord, and placenta: Implication in the migration	Li, Guo; Zhang, Xiao-ai; Wang, Hua; Wang, Xin; Meng, Chun-ling; Chan, Chu-yan; Yew, David Tai Wai; Tsang, Kam Sze; Li, Karen; Tsai, Sau-na; Ngai, Sai-ming; Han, Zhong Chao; Lin, Marie Chia-mi; He, Ming-liang; Kung, Hsiang-fu	PROTEOMICS	2009	60	6.67	0	0	0	0	0	0	0	5	4	13	12	11	7	3	4	1
Characterization of mesenchymal stem cells isolated from the human umbilical cord	Kestendjieva, Snejana; Kyurkchiev, Dobroslav; Tsvetkova, Gergana; Mehandjiev, Tzvetozar; Dimitrov, Angel; Nikolov, Assen; Kyurkchiev, Stanimir	CELL BIOLOGY INTERNATIONAL	2008	60	6	0	0	0	0	0	0	1	8	11	8	4	14	2	5	5	2
Intratracheal transplantation of human umbilical cord blood-derived mesenchymal stem cells attenuates Escherichia coli-induced acute lung injury in mice	Kim, Eun Sun; Chang, Yun Sil; Choi, Soo Jin; Kim, Jin Kyu; Yoo, Hey Soo; Ahn, So Yoon; Sung, Dong Kyung; Kim, Soo Yoon; Park, Ye Rim; Park, Won Soon	RESPIRATORY RESEARCH	2011	59	8.43	0	0	0	0	0	0	0	0	0	0	6	14	16	10	7	6
Irradiation Enhances the Tumor Tropism and Therapeutic Potential of Tumor Necrosis Factor-Related Apoptosis-Inducing Ligand-Secreting Human Umbilical Cord Blood-Derived Mesenchymal Stem Cells in Glioma Therapy	Kim, Seong Muk; Oh, Ji Hyeon; Park, Soon A.; Ryu, Chung Heon; Lim, Jung Yeon; Kim, Dal-Soo; Chang, Jong Wook; Oh, Wonil; Jeun, Sin-Soo	STEM CELLS	2010	58	7.25	0	0	0	0	0	0	0	0	0	5	12	16	10	7	7	1
Induction of umbilical cord blood mesenchymal stem cells into neuron-like cells in vitro	Hou, LL; Cao, H; Wang, DM; Wei, GR; Bai, CX; Zhang, Y; Pei, XT	INTERNATIONAL JOURNAL OF HEMATOLOGY	2003	58	3.87	0	0	4	4	4	5	6	3	6	5	4	6	5	2	3	1
Isolation and characterization of canine umbilical cord blood-derived mesenchymal stem cells	Seo, Min-Soo; Jeong, Yun-Hyeok; Park, Jeung-Ran; Park, Sang-Bum; Rho, Kyoung-Hwan; Kim, Hyung-Sik; Yu, Kyung-Rok; Lee, Seung-Hee; Jung, Ji-Won; Lee, Yong-Soon; Kang, Kyung-Sun	JOURNAL OF VETERINARY SCIENCE	2009	57	6.33	0	0	0	0	0	0	0	1	0	14	8	9	8	6	8	3
VEGF-expressing human umbilical cord mesenchymal stem cells, an improved therapy strategy for Parkinson's disease	Xiong, N.; Zhang, Z.; Huang, J.; Chen, C.; Zhang, Z.; Jia, M.; Xiong, J.; Liu, X.; Wang, F.; Cao, X.; Liang, Z.; Sun, S.; Lin, Z.; Wang, T.	GENE THERAPY	2011	56	8	0	0	0	0	0	0	0	0	0	7	7	14	4	11	11	2
Transplantation of canine umbilical cord blood-derived mesenchymal stem cells in experimentally induced spinal cord injured dogs	Lim, Ji-Hey; Byeon, Ye-Eun; Ryu, Hak-Hyun; Jeong, Yun-Hyeok; Lee, Young-Won; Kim, Wan Hee; Kang, Kyung-Sun; Kweon, Oh-Kyeong	JOURNAL OF VETERINARY SCIENCE	2007	56	5.09	0	0	0	0	0	0	1	5	10	8	2	5	7	8	5	5
Timing of Umbilical Cord Blood Derived Mesenchymal Stem Cells Transplantation Determines Therapeutic Efficacy in the Neonatal Hyperoxic Lung Injury	Chang, Yun Sil; Choi, Soo Jin; Ahn, So Yoon; Sung, Dong Kyung; Sung, Se In; Yoo, Hye Soo; Oh, Won Il; Park, Won Soon	PLOS ONE	2013	55	11	0	0	0	0	0	0	0	0	0	0	0	4	11	10	19	11
Soluble intracellular adhesion molecule-1 secreted by human umbilical cord blood-derived mesenchymal stem cell reduces amyloid-beta plaques	Kim, J-Y; Kim, D. H.; Kim, J. H.; Lee, D.; Jeon, H. B.; Kwon, S-J; Kim, S. M.; Yoo, Y. J.; Lee, E. H.; Choi, S. J.; Seo, S. W.; Lee, J. I.; Na, D. L.; Yang, Y. S.; Oh, W.; Chang, J. W.	CELL DEATH AND DIFFERENTIATION	2012	55	9.17	0	0	0	0	0	0	0	0	0	0	2	9	10	15	12	7
Mesenchymal Stem Cells in the Umbilical Cord: Phenotypic Characterization, Secretome and Applications in Central Nervous System Regenerative Medicine	Carvalho, Miguel M.; Teixeira, Fabio G.; Reis, Rui L.; Sousa, Nuno; Salgado, Antonio J.	CURRENT STEM CELL RESEARCH & THERAPY	2011	55	7.86	0	0	0	0	0	0	0	0	0	0	6	15	14	10	6	4
Gene Therapy of Intracranial Glioma Using Interleukin 12-Secreting Human Umbilical Cord Blood-Derived Mesenchymal Stem Cells	Ryu, Chung Heon; Park, Sang-Hoon; Park, Soon A.; Kim, Seong Muk; Lim, Jung Yeon; Jeong, Chang Hyun; Yoon, Wan-Soo; Oh, Won-il; Sung, Young Chul; Jeun, Sin-Soo	HUMAN GENE THERAPY	2011	55	7.86	0	0	0	0	0	0	0	0	0	2	16	10	6	11	8	2
Human umbilical cord Wharton's jelly-derived mesenchymal stem cells differentiate into a Schwann-cell phenotype and promote neurite outgrowth in vitro	Peng, Jiang; Wang, Yu; Zhang, Li; Zhao, Bin; Zhao, Zhe; Chen, JiFeng; Guo, QuanYi; Liu, ShuYun; Sui, Xiang; Xu, WenJing; Lu, ShiBi	BRAIN RESEARCH BULLETIN	2011	55	7.86	0	0	0	0	0	0	0	0	0	2	6	7	9	8	19	4
Intratracheal Transplantation of Human Umbilical Cord Blood-Derived Mesenchymal Stem Cells Dose-Dependently Attenuates Hyperoxia-Induced Lung Injury in Neonatal Rats	Chang, Yun Sil; Choi, Soo Jin; Sung, Dong Kyung; Kim, Soo Yoon; Oh, Wonil; Yang, Yoon Sun; Park, Won Soon	CELL TRANSPLANTATION	2011	55	7.86	0	0	0	0	0	0	0	0	0	0	0	9	15	17	11	3
Minimally manipulated whole human umbilical cord is a rich source of clinical-grade human mesenchymal stromal cells expanded in human platelet lysate	Capelli, Chiara; Gotti, Elisa; Morigi, Marina; Rota, Cinzia; Weng, Ling; Dazzi, Francesco; Spinelli, Orietta; Cazzaniga, Giovanni; Trezzi, Rosangela; Gianatti, Andrea; Rambaldi, Alessandro; Golay, Josee; Introna, Martino	CYTOTHERAPY	2011	55	7.86	0	0	0	0	0	0	0	0	0	0	11	12	6	15	8	3
The therapeutic potential of human umbilical cord blood-derived mesenchymal stem cells in Alzheimer's disease	Lee, Hyun Ju; Lee, Jong Kil; Lee, Hyun; Shin, Ji-woong; Carter, Janet E.; Sakamoto, Toshiro; Jin, Hee Kyung; Bae, Jae-sung	NEUROSCIENCE LETTERS	2010	55	6.88	0	0	0	0	0	0	0	0	0	1	8	8	11	13	9	5
Umbilical cord blood mesenchymal stromal cells are neuroprotective and promote regeneration in a rat optic tract model	Zwart, Isabel; Hill, Andrew J.; Al-Allaf, Faisal; Shah, Mili; Girdlestone, John; Sanusi, Athirah B. R.; Mehmet, Huseyin; Navarrete, Roberto; Navarrete, Cristina; Jen, Ling-Sun	EXPERIMENTAL NEUROLOGY	2009	55	6.11	0	0	0	0	0	0	0	2	10	9	5	4	8	5	7	5
The umbilical cord matrix is a better source of mesenchymal stem cells (MSC) than the umbilical cord blood	Zeddou, Mustapha; Briquet, Alexandra; Relic, Biserka; Josse, Claire; Malaise, Michel G.; Gothot, Andre; Lechanteur, Chantal; Beguin, Yves	CELL BIOLOGY INTERNATIONAL	2010	54	6.75	0	0	0	0	0	0	0	0	2	8	12	9	7	7	5	4
Differentiation of Wharton's Jelly Primitive Stromal Cells into Insulin-Producing Cells in Comparison with Bone Marrow Mesenchymal Stem Cells	Wu, Li-Fang; Wang, Ni-Na; Liu, Yuan-Sheng; Wei, Xing	TISSUE ENGINEERING PART A	2009	54	6	0	0	0	0	0	0	0	0	4	10	11	6	4	7	11	1
Down-regulation of CD105 is associated with multi-lineage differentiation in human umbilical cord blood-derived mesenchymal stem cells	Jin, Hye Jin; Park, Se Kyong; Oh, Wonil; Yang, Yoon Sun; Kim, Seong Who; Choi, Soo Jin	BIOCHEMICAL AND BIOPHYSICAL RESEARCH COMMUNICATIONS	2009	54	6	0	0	0	0	0	0	0	2	5	6	8	10	7	3	8	5
Chondrogenic potential of mesenchymal stromal cells derived from equine bone marrow and umbilical cord blood	Berg, L. C.; Koch, T. G.; Heerkens, T.; Besonov, K.; Thomsen, P. D.; Betts, D. H.	VETERINARY AND COMPARATIVE ORTHOPAEDICS AND TRAUMATOLOGY	2009	54	6	0	0	0	0	0	0	0	0	0	7	14	6	12	7	8	0
Differentiating characterization of human umbilical cord blood-derived mesenchymal stem cells in vitro	Kang, Xin-Qin; Zang, Wei-Jin; Bao, Li-Jun; Li, Dong-Ling; Xu, Xiao-Li; Yu, Xiao-Hang	CELL BIOLOGY INTERNATIONAL	2006	54	4.5	0	0	0	0	0	4	8	5	8	8	5	3	3	4	5	1
Fibroblast growth factor-4 and hepatocyte growth factor induce differentiation of human umbilical cord blood-derived mesenchymal stem cells into hepatocytes	Kang, Xin-Qin; Zang, Wei-Jin; Bao, Li-Jun; Li, Dong-Ling; Song, Tu-Sheng; Xu, Xiao-Li; Yu, Xiao-Jiang	WORLD JOURNAL OF GASTROENTEROLOGY	2005	54	4.15	0	0	0	0	2	8	8	9	1	5	8	1	1	7	3	1
Therapeutic Effects of Umbilical Cord Blood-Derived Mesenchymal Stem Cell Transplantation in Experimental Lupus Nephritis	Chang, Jei-Wen; Hung, Shun-Pei; Wu, Hao-Hsiang; Wu, Wen-Mien; Yang, An-Hang; Tsai, Hsin-Lin; Yang, Ling-Yu; Lee, Oscar K.	CELL TRANSPLANTATION	2011	53	7.57	0	0	0	0	0	0	0	0	0	2	4	13	11	11	5	7
Differentiation of mesenchymal stromal cells derived from umbilical cord Wharton's jelly into hepatocyte-like cells	Zhang, Ying-Nan; Lie, Pu-Chang; Wei, Xing	CYTOTHERAPY	2009	53	5.89	0	0	0	0	0	0	0	0	3	6	11	7	8	9	6	3
Therapeutic effects of human umbilical cord blood-derived mesenchymal stem cells after intrathecal administration by lumbar puncture in a rat model of cerebral ischemia	Lim, Jung Yeon; Jeong, Chang Hyun; Jun, Jin Ae; Kim, Seong Muk; Ryu, Chung Heon; Hou, Yun; Oh, Wonil; Chang, Jong Wook; Jeun, Sin-Soo	STEM CELL RESEARCH & THERAPY	2011	52	7.43	0	0	0	0	0	0	0	0	0	0	6	11	18	9	6	2
Overexpression of CXC Chemokine Receptors Is Required for the Superior Glioma-Tracking Property of Umbilical Cord Blood-Derived Mesenchymal Stem Cells	Kim, Dal-Soo; Kim, Ji Hyun; Lee, Jae Kwon; Choi, Soo Jin; Kim, Jae-Sung; Jeun, Sin-Soo; Oh, Wonil; Yang, Yoon Sun; Chang, Jong Wook	STEM CELLS AND DEVELOPMENT	2009	52	5.78	0	0	0	0	0	0	0	1	6	8	11	8	6	5	3	4
Immunological properties of umbilical cord blood-derived mesenchymal stromal cells	Oh, Wonil; Kim, Dal-Soo; Yang, Yoon Sun; Lee, Jae Kwon	CELLULAR IMMUNOLOGY	2008	52	5.2	0	0	0	0	0	0	0	3	6	9	9	6	6	8	4	1
Evaluation of Senescence in Mesenchymal Stem Cells Isolated from Equine Bone Marrow, Adipose Tissue, and Umbilical Cord Tissue	Vidal, Martin A.; Walker, Naomi J.; Napoli, Eleonora; Borjesson, Dori L.	STEM CELLS AND DEVELOPMENT	2012	51	8.5	0	0	0	0	0	0	0	0	0	0	4	12	13	10	7	5
Human umbilical cord blood mesenchymal stem cells protect mice brain after trauma	Zanier, Elisa R.; Montinaro, Mery; Vigano, Mariele; Villa, Pia; Fumagalli, Stefano; Pischiutta, Francesca; Longhi, Luca; Leoni, Matteo L.; Rebulla, Paolo; Stocchetti, Nino; Lazzari, Lorenza; De Simoni, Maria-Grazia	CRITICAL CARE MEDICINE	2011	51	7.29	0	0	0	0	0	0	0	0	0	1	4	11	10	11	8	6
Mid-trimester fetal blood-derived adherent cells share characteristics similar to mesenchymal stem cells but full-term umbilical cord blood does not	Yu, MJ; Xiao, ZF; Shen, L; Li, LS	BRITISH JOURNAL OF HAEMATOLOGY	2004	51	3.64	0	0	3	6	4	8	4	4	4	6	3	4	1	2	2	0
HucMSC-Exosome Mediated-Wnt4 Signaling Is Required for Cutaneous Wound Healing	Zhang, Bin; Wang, Mei; Gong, Aihua; Zhang, Xu; Wu, Xiaodan; Zhu, Yanhua; Shi, Hui; Wu, Lijun; Zhu, Wei; Qian, Hui; Xu, Wenrong	STEM CELLS	2015	50	16.67	0	0	0	0	0	0	0	0	0	0	0	0	0	5	20	25
Mesenchymal stem cells from umbilical cord matrix, adipose tissue and bone marrow exhibit different capability to suppress peripheral blood B, natural killer and T cells	Ribeiro, Andreia; Laranjeira, Paula; Mendes, Sandrine; Velada, Isabel; Leite, Cristiana; Andrade, Pedro; Santos, Francisco; Henriques, Ana; Graos, Mario; Cardoso, Carla M. P.; Martinho, Antonio; Pais, MLuisa; da Silva, Claudia Lobato; Cabral, Joaquim; Trindade, Helder; Paiva, Artur	STEM CELL RESEARCH & THERAPY	2013	50	10	0	0	0	0	0	0	0	0	0	0	0	0	7	18	17	8
Comparing the osteogenic potential of canine mesenchymal stem cells derived from adipose tissues, bone marrow, umbilical cord blood, and Wharton's jelly for treating bone defects	Kang, Byung-Jae; Ryu, Hak-Hyun; Park, Sung Su; Koyama, Yoshihisa; Kikuchi, Masanori; Woo, Heung-Myong; Kim, Wan Hee; Kweon, Oh-Kyeong	JOURNAL OF VETERINARY SCIENCE	2012	50	8.33	0	0	0	0	0	0	0	0	0	0	0	5	13	9	15	8
Comparison of different methods for the isolation of mesenchymal stem cells from human umbilical cord Wharton's jelly	Salehinejad, Parvin; Alitheen, Noorjahan Banu; Ali, Abdul Manaf; Omar, Abdul Rahman; Mohit, Maryam; Janzamin, Ehsan; Samani, Fazel Sahraneshin; Torshizi, Zahra; Nematollahi-Mahani, Seyed Noureddin	IN VITRO CELLULAR & DEVELOPMENTAL BIOLOGY-ANIMAL	2012	50	8.33	0	0	0	0	0	0	0	0	0	0	3	6	8	16	15	2
Intrapulmonary Delivery of Human Umbilical Cord Mesenchymal Stem Cells Attenuates Acute Lung Injury by Expanding CD4(+)CD25(+) Forkhead Boxp3 (FOXP3)(+) Regulatory T Cells and Balancing Anti- and Pro-inflammatory Factors	Sun, Jun; Han, Zhi-Bo; Liao, Wenbin; Yang, Shao Guang; Yang, ZhouXin; Yu, JingXia; Meng, Lei; Wu, Rong; Han, Zhong Chao	CELLULAR PHYSIOLOGY AND BIOCHEMISTRY	2011	50	7.14	0	0	0	0	0	0	0	0	0	0	4	12	10	16	6	2
Umbilical cord mesenchymal stem cell transplantation in active and refractory systemic lupus erythematosus: a multicenter clinical study	Wang, Dandan; Li, Jing; Zhang, Yu; Zhang, Miaojia; Chen, Jinyun; Li, Xia; Hu, Xiang; Jiang, Shu; Shi, Songtao; Sun, Lingyun	ARTHRITIS RESEARCH & THERAPY	2014	49	12.25	0	0	0	0	0	0	0	0	0	0	0	0	3	15	18	13
Mesenchymal Stem Cells Derived from Wharton's Jelly of the Umbilical Cord: Biological Properties and Emerging Clinical Applications	Batsali, Aristea K.; Kastrinaki, Maria-Christina; Papadaki, Helen A.; Pontikoglou, Charalampos	CURRENT STEM CELL RESEARCH & THERAPY	2013	49	9.8	0	0	0	0	0	0	0	0	0	0	0	5	8	14	15	7
Mesenchymal stem cells from the Wharton's jelly of umbilical cord segments provide stromal support for the maintenance of cord blood hematopoietic stem cells during long-term ex vivo culture	Bakhshi, Tiki; Zabriskie, Ryan C.; Bodie, Shamanique; Kidd, Shannon; Ramin, Susan; Paganessi, Laura A.; Gregory, Stephanie A.; Fung, Henry C.; Christopherson, Kent W., III	TRANSFUSION	2008	49	4.9	0	0	0	0	0	0	0	4	5	9	4	7	7	9	2	2
Effective Treatment of Severe Steroid-Resistant Acute Graft-Versus-Host Disease With Umbilical Cord-Derived Mesenchymal Stem Cells	Wu, Kang-Hsi; Chan, Chin-Kan; Tsai, Chris; Chang, Yu-Hsiang; Sieber, Martin; Chiu, Tsan-Hung; Ho, Ming; Peng, Ching-Tien; Wu, Han-Ping; Huang, Jing-Long	TRANSPLANTATION	2011	48	6.86	0	0	0	0	0	0	0	0	0	3	6	13	6	7	10	3
Reproducible methodology for the isolation of mesenchymal stem cells from human umbilical cord and its potential for cardiomyocyte generation	Pereira, Winston Costa; Khushnooma, Italia; Madkaikar, Manisha; Ghosh, K.	JOURNAL OF TISSUE ENGINEERING AND REGENERATIVE MEDICINE	2008	48	4.8	0	0	0	0	0	0	0	1	6	8	5	10	2	7	9	0
In vitro cultivation of islet-like cell clusters from human umbilical cord blood-derived mesenchymal stem cells	Gao, Feng; Wu, De-Quan; Hu, Yan-Hua; Jin, Guang-Xin; Li, Guo-Dong; Sun, Tie-Wei; Li, Fu-Jun	TRANSLATIONAL RESEARCH	2008	48	4.8	0	0	0	0	0	0	2	2	8	8	4	4	8	8	4	0
Musculoskeletal tissue engineering with human umbilical cord mesenchymal stromal cells	Wang, Limin; Ott, Lindsey; Seshareddy, Kiran; Weiss, Mark L.; Detamore, Michael S.	REGENERATIVE MEDICINE	2011	47	6.71	0	0	0	0	0	0	0	0	0	4	2	12	10	11	7	1
Signalling strategies for osteogenic differentiation of human umbilical cord mesenchymal stromal cells for 3D bone tissue engineering	Wang, Limin; Singh, Milind; Bonewald, Lynda F.; Detamore, Michael S.	JOURNAL OF TISSUE ENGINEERING AND REGENERATIVE MEDICINE	2009	47	5.22	0	0	0	0	0	0	0	1	11	9	8	10	2	4	1	1
High Harvest Yield, High Expansion, and Phenotype Stability of CD146 Mesenchymal Stromal Cells from Whole Primitive Human Umbilical Cord Tissue	Schugar, Rebecca C.; Chirieleison, Steven M.; Wescoe, Kristin E.; Schmidt, Benjamin T.; Askew, Yuko; Nance, Jordan J.; Evron, Joshua M.; Peault, Bruno; Deasy, Bridget M.	JOURNAL OF BIOMEDICINE AND BIOTECHNOLOGY	2009	47	5.22	0	0	0	0	0	0	0	0	1	11	12	8	0	5	8	2
Gastric Cancer Exosomes Trigger Differentiation of Umbilical Cord Derived Mesenchymal Stem Cells to Carcinoma-Associated Fibroblasts through TGF-beta/Smad Pathway	Gu, Jianmei; Qian, Hui; Shen, Li; Zhang, Xu; Zhu, Wei; Huang, Ling; Yan, Yongmin; Mao, Fei; Zhao, Chonghui; Shi, Yunyan; Xu, Wenrong	PLOS ONE	2012	46	7.67	0	0	0	0	0	0	0	0	0	0	0	4	6	15	17	4
Functional recovery in acute traumatic spinal cord injury after transplantation of human umbilical cord mesenchymal stem cells	Hu, Sheng-Li; Luo, Hai-Shui; Li, Jiang-Tao; Xia, Yong-Zhi; Li, Lan; Zhang, Li-Jun; Meng, Hui; Cui, Gao-Yu; Chen, Zhi; Wu, Nan; Lin, Jiang-Kai; Zhu, Gang; Feng, Hua	CRITICAL CARE MEDICINE	2010	46	5.75	0	0	0	0	0	0	0	0	0	5	7	6	10	7	8	3
Fetal mesenchymal stem cells derived from human umbilical cord sustain primitive characteristics during extensive expansion	Jo, Chris H.; Kim, Ok-Su; Park, Eun-Young; Kim, Byoung Jae; Lee, Ji-Ho; Kang, Seung-Baik; Lee, Jae Hyup; Han, Hyuk Soo; Rhee, Seung Hwan; Yoon, Kang-Sup	CELL AND TISSUE RESEARCH	2008	46	4.6	0	0	0	0	0	0	0	1	8	11	4	6	5	5	5	1
Isolation of mesenchymal stem cells from cryopreserved human umbilical cord blood	Lee, MW; Yang, MS; Park, JS; Kim, HC; Kim, YJ; Choi, J	INTERNATIONAL JOURNAL OF HEMATOLOGY	2005	46	3.54	0	0	0	0	2	3	3	3	8	6	4	4	2	6	4	1
Long term effects of the implantation of Wharton's jelly-derived mesenchymal stem cells from the umbilical cord for newly-onset type 1 diabetes mellitus	Hu, Jianxia; Yu, Xiaolong; Wang, Zhongchao; Wang, Fang; Wang, Li; Gao, Hong; Chen, Ying; Zhao, Wenjuan; Jia, Zhaotong; Yan, Shengli; Wang, Yangang	ENDOCRINE JOURNAL	2013	45	9	0	0	0	0	0	0	0	0	0	0	0	0	12	19	12	2
Replicative senescence of human bone marrow and umbilical cord derived mesenchymal stem cells and their differentiation to adipocytes and osteoblasts	Cheng, HuanChen; Qiu, Lin; Ma, Jun; Zhang, Hao; Cheng, Mei; Li, Wei; Zhao, Xuefei; Liu, Keyu	MOLECULAR BIOLOGY REPORTS	2011	45	6.43	0	0	0	0	0	0	0	0	0	0	1	11	4	13	11	5
Effect of Initial Seeding Density on Human Umbilical Cord Mesenchymal Stromal Cells for Fibrocartilage Tissue Engineering	Wang, Limin; Seshareddy, Kiran; Weiss, Mark L.; Detamore, Michael S.	TISSUE ENGINEERING PART A	2009	45	5	0	0	0	0	0	0	0	1	5	9	7	8	0	8	6	1
Human umbilical cord blood serum can replace fetal bovine serum in the culture of mesenchymal stem cells	Shetty, P.; Bharucha, K.; Tanavde, V.	CELL BIOLOGY INTERNATIONAL	2007	45	4.09	0	0	0	0	0	1	3	4	8	5	3	5	4	2	9	1
Umbilical Cord Blood-Derived Mesenchymal Stem Cells Inhibit, But Adipose Tissue-Derived Mesenchymal Stem Cells Promote, Glioblastoma Multiforme Proliferation	Akimoto, Keiko; Kimura, Kenichi; Nagano, Masumi; Takano, Shingo; Salazar, Georgina To'a; Yamashita, Toshiharu; Ohneda, Osamu	STEM CELLS AND DEVELOPMENT	2013	44	8.8	0	0	0	0	0	0	0	0	0	0	0	2	16	11	12	3
Transplantation of Insulin-Producing Cells Derived From Umbilical Cord Stromal Mesenchymal Stem Cells to Treat NOD Mice	Wang, Hwai-Shi; Shyu, Jia-Fwu; Shen, Wen-Sheng; Hsu, Hsin-Chi; Chi, Torng-Chien; Chen, Chie-Pein; Huang, Seng-Wong; Shyr, Yi-Ming; Tang, Kam-Tsun; Chen, Tien-Hua	CELL TRANSPLANTATION	2011	44	6.29	0	0	0	0	0	0	0	0	0	7	3	10	5	12	2	5
Human Umbilical Cord-Derived Mesenchymal Stromal Cells Differentiate Into Functional Schwann Cells That Sustain Peripheral Nerve Regeneration	Matsuse, Dai; Kitada, Masaaki; Kohama, Misaki; Nishikawa, Kouki; Makinoshima, Hideki; Wakao, Shohei; Fujiyoshi, Yoshinori; Heike, Toshio; Nakahata, Tatsutoshi; Akutsu, Hidenori; Umezawa, Akihiro; Harigae, Hideo; Kira, Jun-ichi; Dezawa, Mari	JOURNAL OF NEUROPATHOLOGY AND EXPERIMENTAL NEUROLOGY	2010	44	5.5	0	0	0	0	0	0	0	0	0	5	6	6	5	8	13	1
Mesenchymal stem cells derived from human umbilical cord ameliorate ischemia/reperfusion-induced acute renal failure in rats	Cao, Huiling; Qian, Hui; Xu, Wenrong; Zhu, Wei; Zhang, Xu; Chen, Yuan; Wang, Mei; Yan, Yongming; Xie, Ying	BIOTECHNOLOGY LETTERS	2010	44	5.5	0	0	0	0	0	0	0	0	1	3	8	9	8	4	7	4
Differentiation of Human Umbilical Cord Wharton's Jelly-Derived Mesenchymal Stem Cells Into Germ-Like Cells In Vitro	Huang, Peng; Lin, Li Min; Wu, Xiao Ying; Tang, Qiu Ling; Feng, Xue Yong; Lin, Guang Yu; Lin, Xiaobo; Wang, Hong Wu; Huang, Tian Hua; Ma, Lian	JOURNAL OF CELLULAR BIOCHEMISTRY	2010	44	5.5	0	0	0	0	0	0	0	0	0	3	7	5	8	12	7	2
5-Azacytidine Induces Cardiac Differentiation of Human Umbilical Cord-Derived Mesenchymal Stem Cells by Activating Extracellular Regulated Kinase	Qian, Qian; Qian, Hui; Zhang, Xu; Zhu, Wei; Yan, Yongmin; Ye, Shengqin; Peng, Xiujuan; Li, Wei; Xu, Zhe; Sun, Lingyun; Xu, Wenrong	STEM CELLS AND DEVELOPMENT	2012	43	7.17	0	0	0	0	0	0	0	0	0	0	5	8	7	10	12	1
Adipose-Tissue-Derived and Wharton's Jelly-Derived Mesenchymal Stromal Cells Suppress Lymphocyte Responses by Secreting Leukemia Inhibitory Factor	Najar, Mehdi; Raicevic, Gordana; Boufker, Hicham Id; Fayyad-Kazan, Hussein; De Bruyn, Cecile; Meuleman, Nathalie; Bron, Dominique; Toungouz, Michel; Lagneaux, Laurence	TISSUE ENGINEERING PART A	2010	43	5.38	0	0	0	0	0	0	0	0	0	4	11	9	8	5	5	1
Mesenchymal Stem Cells Derived From Canine Umbilical Cord Vein-A Novel Source for Cell Therapy Studies	Zucconi, Eder; Vieira, Natassia M.; Bueno, Daniela F.; Secco, Mariane; Jazedje, Tatiana; Ambrosio, Carlos E.; Passos-Bueno, Maria Rita; Miglino, Maria Angelica; Zatz, Mayana	STEM CELLS AND DEVELOPMENT	2010	43	5.38	0	0	0	0	0	0	0	0	4	7	7	6	6	3	8	2
Differentiation of human umbilical cord mesenchymal stromal cells into low immunogenic hepatocyte-like cells	Zhao, Qinjun; Ren, Hongying; Li, Xiyuan; Chen, Zhong; Zhang, Xiangyu; Gong, Wei; Liu, Yongjun; Pang, Tianxiang; Han, Zhong Chao	CYTOTHERAPY	2009	43	4.78	0	0	0	0	0	0	0	0	5	5	6	7	4	5	7	4
Ex vivo expansion and transplantation of hematopoietic stem/progenitor cells supported by mesenchymal stem cells from human umbilical cord blood	Huang, Guo-Ping; Pan, Zhi-Jun; Jia, Bing-Bing; Zheng, Qiang; Xie, Chun-Gang; Gu, Jiang-Hong; McNiece, Ian K.; Wang, Jin-Fu	CELL TRANSPLANTATION	2007	43	3.91	0	0	0	0	0	0	3	6	3	7	6	7	3	1	5	2
Characterization and gene transfer in mesenchymal stem cells derived from human umbilical-cord blood	Lu, FZ; Fujino, M; Kitazawa, Y; Uyama, T; Hara, Y; Funeshima, N; Jiang, JY; Umezawa, A; Li, XK	JOURNAL OF LABORATORY AND CLINICAL MEDICINE	2005	43	3.31	0	0	0	0	2	9	9	2	4	5	3	2	2	2	3	0
Comparison of Mesenchymal Stem Cells Derived from Fat, Bone Marrow, Wharton's Jelly, and Umbilical Cord Blood for Treating Spinal Cord Injuries in Dogs	Ryu, Hak-Hyun; Kang, Byung-Jae; Park, Sung-Su; Kim, Yongsun; Sung, Gyu-Jin; Woo, Heung-Myong; Kim, Wan Hee; Kweon, Oh-Kyeong	JOURNAL OF VETERINARY MEDICAL SCIENCE	2012	41	6.83	0	0	0	0	0	0	0	0	0	0	0	6	11	8	8	8
Human umbilical cord mesenchymal stem cells reduce systemic inflammation and attenuate LPS-induced acute lung injury in rats	Li, Jianjun; Li, Dong; Liu, Xiaomei; Tang, Shuhai; Wei, Fengcai	JOURNAL OF INFLAMMATION-LONDON	2012	41	6.83	0	0	0	0	0	0	0	0	0	0	0	7	7	14	9	4
Isolation, characterization and differentiation of mesenchymal stem cells from amniotic fluid, umbilical cord blood and Wharton's jelly in the horse	Iacono, Eleonora; Brunori, Lara; Pirrone, Alessandro; Pagliaro, Pasquale Paolo; Ricci, Francesca; Tazzari, Pier Luigi; Merlo, Barbara	REPRODUCTION	2012	41	6.83	0	0	0	0	0	0	0	0	0	0	1	7	8	10	12	3
Intradermal injections of equine allogeneic umbilical cord-derived mesenchymal stem cells are well tolerated and do not elicit immediate or delayed hypersensitivity reactions	Carrade, Danielle D.; Affolter, Verena K.; Outerbridge, Catherine A.; Watson, Johanna L.; Galuppo, Larry D.; Buerchler, Sabine; Kumar, Vijay; Walker, Naomi J.; Borjesson, Dori L.	CYTOTHERAPY	2011	41	5.86	0	0	0	0	0	0	0	0	0	0	1	8	12	12	6	2
Gene Expression Profile of Mesenchymal Stem Cells from Paired Umbilical Cord Units: Cord is Different from Blood	Secco, Mariane; Moreira, Yuri B.; Zucconi, Eder; Vieira, Natassia M.; Jazedje, Tatiana; Muotri, Alysson R.; Okamoto, Oswaldo K.; Verjovski-Almeida, Sergio; Zatz, Mayana	STEM CELL REVIEWS AND REPORTS	2009	41	4.56	0	0	0	0	0	0	0	0	4	9	10	2	5	4	4	3
Effect of human umbilical cord blood-derived mesenchymal stem cells in a cirrhotic rat model	Jung, Kyung Hee; Shin, Hyun Phil; Lee, Sun; Lim, Yun Jeong; Hwang, Soo Han; Han, Hoon; Park, Hwon Kyum; Chung, Joo-Ho; Yim, Sung-Vin	LIVER INTERNATIONAL	2009	41	4.56	0	0	0	0	0	0	0	0	5	6	8	1	5	10	3	3
Endothelial colony forming cells and mesenchymal stem cells are enriched at different gestational ages in human umbilical cord blood	Javed, M. Jawad; Mead, Laura E.; Prater, Daniel; Bessler, Waylan K.; Foster, David; Case, Jamie; Goebel, W. Scott; Yoder, Mervin C.; Haneline, Laura S.; Ingram, David A.	PEDIATRIC RESEARCH	2008	41	4.1	0	0	0	0	0	0	0	2	10	6	4	4	4	3	4	4
Low immunogenicity of allogeneic human umbilical cord blood-derived mesenchymal stem cells in vitro and in vivo	Lee, Miyoung; Jeong, Sang Young; Ha, Jueun; Kim, Miyeon; Jin, Hye Jin; Kwon, Soon-Jae; Chang, Jong Wook; Choi, Soo Jin; Oh, Wonil; Yang, Yoon Sun; Kim, Jae-Sung; Jeon, Hong Bae	BIOCHEMICAL AND BIOPHYSICAL RESEARCH COMMUNICATIONS	2014	40	10	0	0	0	0	0	0	0	0	0	0	0	0	1	16	13	10
A pilot study of umbilical cord-derived mesenchymal stem cell transfusion in patients with primary biliary cirrhosis	Wang, Lifeng; Li, Jin; Liu, Honghong; Li, Yuanyuan; Fu, Junliang; Sun, Ying; Xu, Ruonan; Lin, Hu; Wang, Siyu; Lv, Sa; Chen, Liming; Zou, Zhengsheng; Li, Baosen; Shi, Ming; Zhang, Zheng; Wang, Fu-Sheng	JOURNAL OF GASTROENTEROLOGY AND HEPATOLOGY	2013	40	8	0	0	0	0	0	0	0	0	0	0	0	0	4	20	12	4
Microvesicles Derived from Human Umbilical Cord Wharton's Jelly Mesenchymal Stem Cells Attenuate Bladder Tumor Cell Growth In Vitro and In Vivo	Wu, Shuai; Ju, Guan-Qun; Du, Tao; Zhu, Ying-Jian; Liu, Guo-Hua	PLOS ONE	2013	40	8	0	0	0	0	0	0	0	0	0	0	0	0	10	12	10	8
Distinct Differentiation Potential of MSC Derived from Cord Blood and Umbilical Cord: Are Cord-Derived Cells True Mesenchymal Stromal Cells?	Bosch, Julia; Houben, Amelie Pia; Radke, Teja Falk; Stapelkamp, Daniela; Buenemann, Erich; Balan, Percy; Buchheiser, Anja; Liedtke, Stefanie; Koegler, Gesine	STEM CELLS AND DEVELOPMENT	2012	40	6.67	0	0	0	0	0	0	0	0	0	0	3	12	7	9	8	1
A Rapid, Simple, and Reproducible Method for the Isolation of Mesenchymal Stromal Cells from Wharton's Jelly Without Enzymatic Treatment	De Bruyn, Cecile; Najar, Mehdi; Raicevic, Gordana; Meuleman, Nathalie; Pieters, Karlien; Stamatopoulos, Basile; Delforge, Alain; Bron, Dominique; Lagneaux, Laurence	STEM CELLS AND DEVELOPMENT	2011	40	5.71	0	0	0	0	0	0	0	0	0	1	9	10	7	7	5	1
Immunomodulatory effect of human umbilical cord Wharton's jelly-derived mesenchymal stem cells on lymphocytes	Zhou, Changhui; Yang, Bo; Tian, Yi; Jiao, Hongliang; Zheng, Wendi; Wang, Jian; Guan, Fangxia	CELLULAR IMMUNOLOGY	2011	40	5.71	0	0	0	0	0	0	0	0	0	0	4	5	4	12	10	5
Umbilical Cord Wharton's Jelly: A New Potential Cell Source of Mesenchymal Stromal Cells for Bone Tissue Engineering	Hou, Tianyong; Xu, Jianzhong; Wu, Xuehui; Xie, Zhao; Luo, Fei; Zhang, Zehua; Zeng, Ling	TISSUE ENGINEERING PART A	2009	40	4.44	0	0	0	0	0	0	0	0	4	11	5	5	4	6	2	3
Hepatocyte Growth Factor Modification Promotes the Amelioration Effects of Human Umbilical Cord Mesenchymal Stem Cells on Rat Acute Kidney Injury	Chen, Yuan; Qian, Hui; Zhu, Wei; Zhang, Xu; Yan, Yongmin; Ye, Shengqin; Peng, Xiujuan; Li, Wei; Xu, Wenrong	STEM CELLS AND DEVELOPMENT	2011	39	5.57	0	0	0	0	0	0	0	0	0	0	7	7	5	4	11	5
Long-term survival and characterisation of human umbilical cord-derived mesenchymal stem cells on dermal equivalents	Schneider, Rebekka K.; Puellen, Andrea; Kramann, Rafael; Bornemann, Joerg; Knuechel, Ruth; Neuss, Sabine; Perez-Bouza, Alberto	DIFFERENTIATION	2010	39	4.88	0	0	0	0	0	0	0	0	2	6	7	7	10	4	3	0
Intraarterially Delivered Human Umbilical Cord Blood-Derived Mesenchymal Stem Cells in Canine Cerebral Ischemia	Chung, Dai-Jung; Choi, Chi-Bong; Lee, Sung-Ho; Kang, Eun-Hee; Lee, Jae-Hoon; Hwang, Soo-Han; Han, Hoon; Lee, Jong-Hwan; Choe, Bo-Young; Lee, Soo-Yeol; Kim, Hwi-Yool	JOURNAL OF NEUROSCIENCE RESEARCH	2009	39	4.33	0	0	0	0	0	0	0	0	6	8	8	2	4	6	3	2
In vitro neuronal and osteogenic differentiation of mesenchymal stem cells from human umbilical cord blood	Park, Ki-Soo; Lee, Yong-Soon; Kang, Kyung-Sun	JOURNAL OF VETERINARY SCIENCE	2006	39	3.25	0	0	0	0	0	2	6	9	6	6	4	2	2	2	0	0
Co-culture of umbilical cord blood CD34(+) cells with human mesenchymal stem cells	Zhang, Yue; Chai, Chou; Jiang, Xue-Song; Teoh, Swee-Hin; Leong, Kam W.	TISSUE ENGINEERING	2006	39	3.25	0	0	0	0	0	3	3	5	4	5	3	3	3	6	2	2
Adult and umbilical cord blood-derived platelet-rich plasma for mesenchymal stem cell proliferation, chemotaxis, and cryo-preservation	Murphy, Matthew B.; Blashki, Daniel; Buchanan, Rachel M.; Yazdi, Iman K.; Ferrari, Mauro; Simmons, Paul J.; Tasciotti, Ennio	BIOMATERIALS	2012	38	6.33	0	0	0	0	0	0	0	0	0	0	0	5	10	12	8	3
Umbilical cord mesenchymal stem cells increase expansion of cord blood natural killer cells	Boissel, Laurent; Tuncer, Hande H.; Betancur, Monica; Wolfberg, Adam; Klingemann, Hans	BIOLOGY OF BLOOD AND MARROW TRANSPLANTATION	2008	38	3.8	0	0	0	0	0	0	0	6	3	4	5	5	3	4	4	4
Characterization of mesenchymal stromal cells derived from full-term umbilical cord blood	Manca, M. F.; Zwart, I.; Beo, J.; Palasingham, R.; Jen, L-S; Navarrete, R.; Girdlestone, J.; Navarrete, C. V.	CYTOTHERAPY	2008	38	3.8	0	0	0	0	0	0	3	5	5	3	5	6	3	3	4	1
NT-3-secreting human umbilical cord mesenchymal stromal cell transplantation for the treatment of acute spinal cord injury in rats	Shang, Ai-Jia; Hong, Sun-Quan; Xu, Qiang; Wang, Hang-Yan; Yang, Ying; Wang, Zhong-Feng; Xu, Bai-Nan; Jiang, Xiao-Dan; Xu, Ru-Xiang	BRAIN RESEARCH	2011	37	5.29	0	0	0	0	0	0	0	0	0	1	6	13	5	5	5	2
Human Umbilical Cord Mesenchymal Stem Cells Ameliorate Mice Trinitrobenzene Sulfonic Acid (TNBS)-Induced Colitis	Liang, Lu; Dong, Chunlan; Chen, Xiaojun; Fang, Zhihong; Xu, Jie; Liu, Meng; Zhang, Xiaoguang; Gu, Dong Sheng; Wang, Ding; Du, Weiting; Zhu, Delin; Han, Zhong Chao	CELL TRANSPLANTATION	2011	37	5.29	0	0	0	0	0	0	0	0	0	0	8	6	5	11	2	5
Optimization and scale-up of Wharton's jelly-derived mesenchymal stem cells for clinical applications	Nekanti, Usha; Mohanty, Lipsa; Venugopal, Parvathy; Balasubramanian, Sudha; Totey, Satish; Ta, Malancha	STEM CELL RESEARCH	2010	37	4.62	0	0	0	0	0	0	0	0	0	1	7	2	5	11	7	4
Promotion of cutaneous wound healing by local application of mesenchymal stem cells derived from human umbilical cord blood	Luo, Gaoxing; Cheng, Wenguang; He, Weifeng; Wang, Xiaojuan; Tan, Jiangling; Fitzgerald, Mark; Li, Xianchang; Wu, Jun	WOUND REPAIR AND REGENERATION	2010	37	4.62	0	0	0	0	0	0	0	0	0	2	10	4	9	6	4	2
Human Umbilical Cord Mesenchymal Stem Cell Exosomes Enhance Angiogenesis Through the Wnt4/beta-Catenin Pathway	Zhang, Bin; Wu, Xiaodan; Zhang, Xu; Sun, Yaoxiang; Yan, Yongmin; Shi, Hui; Zhu, Yanhua; Wu, Lijun; Pan, Zhaoji; Zhu, Wei; Qian, Hui; Xu, Wenrong	STEM CELLS TRANSLATIONAL MEDICINE	2015	36	12	0	0	0	0	0	0	0	0	0	0	0	0	0	2	19	15
Immune characterization of mesenchymal stem cells in human umbilical cord Wharton's jelly and derived cartilage cells	Liu, Shuyun; Yuan, Mei; Hou, Kedong; Zhang, Li; Zheng, Xifu; Zhao, Bin; Sui, Xiang; Xu, Wenjing; Lu, Shibi; Guo, Quanyi	CELLULAR IMMUNOLOGY	2012	36	6	0	0	0	0	0	0	0	0	0	0	0	4	4	9	12	7
Human chorionic-plate-derived mesenchymal stem cells and Wharton's jelly-derived mesenchymal stem cells: a comparative analysis of their potential as placenta-derived stem cells	Kim, Mi Jeong; Shin, Kyung Seon; Jeon, Jin Hee; Lee, Dong Ryul; Shim, Sung Han; Kim, Jin Kyeoung; Cha, Dong-Hyun; Yoon, Tae Ki; Kim, Gi Jin	CELL AND TISSUE RESEARCH	2011	36	5.14	0	0	0	0	0	0	0	0	0	0	7	5	7	8	7	2
CXCR4-transfected human umbilical cord blood-derived mesenchymal stem cells exhibit enhanced migratory capacity toward gliomas	Park, Soon A.; Ryu, Chung Heon; Kim, Seong Muk; Lim, Jung Yeon; Park, Sang In; Jeong, Chang Hyun; Jun, Jin Ae; Oh, Ji Hyeon; Park, Sun Hwa; Oh, Wonil; Jeun, Sin-Soo	INTERNATIONAL JOURNAL OF ONCOLOGY	2011	36	5.14	0	0	0	0	0	0	0	0	0	1	7	11	8	5	4	0
Implantation of canine umbilical cord blood-derived mesenchymal stem cells mixed with beta-tricalcium phosphate enhances osteogenesis in bone defect model dogs	Jang, Byung-Jun; Byeon, Ye-Eun; Lim, Ji-Hey; Ryu, Hak-Hyun; Kim, Wan Hee; Koyama, Yoshihisa; Kikuchi, Masanori; Kang, Kyung-Sun; Kweon, Oh-Kyeong	JOURNAL OF VETERINARY SCIENCE	2008	36	3.6	0	0	0	0	0	0	0	1	6	6	3	2	6	9	2	1
Functional expression of ion channels in mesenchymal stem cells derived from umbilical cord vein	Park, Kyoung Sun; Jung, Kyoung Hwa; Kim, Seung Hyun; Kim, Kyung Suk; Choi, Mi Ran; Kim, Yangmi; Chai, Young Gyu	STEM CELLS	2007	36	3.27	0	0	0	0	0	1	5	3	5	5	6	2	3	0	5	1
Human Umbilical Cord Mesenchymal Stem Cell Therapy for Patients with Active Rheumatoid Arthritis: Safety and Efficacy	Wang, Liming; Wang, Lihua; Cong, Xiuli; Liu, Guangyang; Zhou, Jianjun; Bai, Bin; Li, Yang; Bai, Wen; Li, Ming; Ji, Haijie; Zhu, Delin; Wu, Mingyuan; Liu, Yongjun	STEM CELLS AND DEVELOPMENT	2013	35	7	0	0	0	0	0	0	0	0	0	0	0	0	8	11	8	8
Human umbilical cord mesenchymal stem cell-derived neuron-like cells rescue memory deficits and reduce amyloid-beta deposition in an A beta PP/PS1 transgenic mouse model	Yang, Hui; Xie, ZhaoHong; Wei, LiFei; Yang, HongNa; Yang, ShaoNan; Zhu, ZhengYu; Wang, Ping; Zhao, CuiPing; Bi, JianZhong	STEM CELL RESEARCH & THERAPY	2013	35	7	0	0	0	0	0	0	0	0	0	0	0	0	7	13	10	5
Proangiogenic features of Wharton's jelly-derived mesenchymal stromal/stem cells and their ability to form functional vessels	Choi, Moran; Lee, Hyun-Sun; Naidansaren, Purevjargal; Kim, Hyun-Kyung; Eunju, O.; Cha, Jung-Ho; Ahn, Hyun-Young; Yang, Park In; Shin, Jong-Chul; Joe, Young Ae	INTERNATIONAL JOURNAL OF BIOCHEMISTRY & CELL BIOLOGY	2013	35	7	0	0	0	0	0	0	0	0	0	0	0	4	8	10	8	5
Generation of mesenchymal stem cell from human umbilical cord tissue using a combination enzymatic and mechanical disassociation method	Tong, Chih Kong; Vellasamy, Shalini; Tan, Boon Chong; Abdullah, Maha; Vidyadaran, Sharmili; Seow, Heng Fong; Ramasamy, Rajesh	CELL BIOLOGY INTERNATIONAL	2011	35	5	0	0	0	0	0	0	0	0	0	0	8	8	5	7	6	1
Encapsulation of Mesenchymal Stem Cells from Wharton's Jelly in Alginate Microbeads	Penolazzi, Letizia; Tavanti, Elisa; Vecchiatini, Renata; Lambertini, Elisabetta; Vesce, Fortunato; Gambari, Roberto; Mazzitelli, Stefania; Mancuso, Francesca; Luca, Giovanni; Nastruzzi, Claudio; Piva, Roberta	TISSUE ENGINEERING PART C-METHODS	2010	35	4.38	0	0	0	0	0	0	0	0	4	5	4	5	5	6	4	2
Mesenchymal Stromal Cells Derived from Human Umbilical Cord Tissues: Primitive Cells with Potential for Clinical and Tissue Engineering Applications	Moretti, Pierre; Hatlapatka, Tim; Marten, Dana; Lavrentieva, Antonina; Majore, Ingrida; Hass, Ralf; Kasper, Cornelia	BIOREACTOR SYSTEMS FOR TISSUE ENGINEERING II: STRATEGIES FOR THE EXPANISON AND DIRECTED DIFFERENTIATION OF STEM CELLS	2010	35	4.38	0	0	0	0	0	0	0	0	0	6	9	6	3	4	5	2
Spherical Bullet Formation via E-cadherin Promotes Therapeutic Potency of Mesenchymal Stem Cells Derived From Human Umbilical Cord Blood for Myocardial Infarction	Lee, Eun Ju; Park, Sung Jung; Kang, Soo Kyoung; Kim, Gi-Hwan; Kang, Hyun-Jae; Lee, Sae-Won; Leo, Hong Bae; Kim, Hyo-Soo	MOLECULAR THERAPY	2012	34	5.67	0	0	0	0	0	0	0	0	0	0	0	5	7	2	13	7
Perinatal sources of mesenchymal stem cells: Wharton's jelly, amnion and chorion	Witkowska-Zimny, Malgorzata; Wrobel, Edyta	CELLULAR & MOLECULAR BIOLOGY LETTERS	2011	34	4.86	0	0	0	0	0	0	0	0	0	0	5	13	6	6	3	1
Intracerebral transplantation of mesenchymal stem cells derived from human umbilical cord blood alleviates hypoxic ischemic brain injury in rat neonates	Xia, Guizhi; Hong, Xinru; Chen, Xinmin; Lan, Fenghua; Zhang, Guocheng; Liao, Lianming	JOURNAL OF PERINATAL MEDICINE	2010	34	4.25	0	0	0	0	0	0	0	0	2	6	7	6	8	4	1	0
Umbilical cord and bone marrow mesenchymal stem cell seeding on macroporous calcium phosphate for bone regeneration in rat cranial defects	Chen, Wenchuan; Liu, Jun; Manuchehrabadi, Navid; Weir, Michael D.; Zhu, Zhimin; Xu, Hockin H. K.	BIOMATERIALS	2013	33	6.6	0	0	0	0	0	0	0	0	0	0	0	0	8	10	9	6
Umbilical cord mesenchymal stem cell transplantation significantly improves neurological function in patients with sequelae of traumatic brain injury	Wang, Sen; Cheng, Hongbin; Dai, Guanghui; Wang, Xiaodong; Hua, Rongrong; Liu, Xuebin; Wang, Peishen; Chen, Guangming; Yue, Wu; An, Yihua	BRAIN RESEARCH	2013	33	6.6	0	0	0	0	0	0	0	0	0	0	0	0	4	10	12	7
Human umbilical cord wharton's jelly mesenchymal stem cells do not transform to tumor-associated fibroblasts in the presence of breast and ovarian cancer cells unlike bone marrow mesenchymal stem cells	Subramanian, Arjunan; Gan Shu-Uin; Kae-Siang, Ngo; Gauthaman, Kalamegam; Biswas, Arijit; Choolani, Mahesh; Bongso, Ariff; Fong Chui-Yee	JOURNAL OF CELLULAR BIOCHEMISTRY	2012	33	5.5	0	0	0	0	0	0	0	0	0	0	3	9	6	6	8	1
Transplantation of umbilical cord-derived mesenchymal stem cells as a novel strategy to protect the central nervous system: technical aspects, preclinical studies, and clinical perspectives	Dalous, Jeremie; Larghero, Jerome; Baud, Olivier	PEDIATRIC RESEARCH	2012	33	5.5	0	0	0	0	0	0	0	0	0	0	4	9	5	6	3	6
Isolation of mesenchymal stem cells using the total length of umbilical cord for transplantation purposes	Tsagias, N.; Koliakos, I.; Karagiannis, V.; Eleftheriadou, M.; Koliakos, G. G.	TRANSFUSION MEDICINE	2011	33	4.71	0	0	0	0	0	0	0	0	0	0	3	9	4	9	6	2
Quantification and Immunophenotypic Characterization of Bone Marrow and Umbilical Cord Blood Mesenchymal Stem Cells by Multicolor Flow Cytometry	Martins, A. A.; Paiva, A.; Morgado, J. M.; Gomes, A.; Pais, M. L.	TRANSPLANTATION PROCEEDINGS	2009	33	3.67	0	0	0	0	0	0	0	1	6	3	6	8	3	4	0	2
Surface modification of polydimethylsiloxane (PDMS) induced proliferation and neural-like cells differentiation of umbilical cord blood-derived mesenchymal stem cells	Kim, Sun-Jung; Lee, Jae Kyoo; Kim, Jin Won; Jung, Ji-Won; Seo, Kwangwon; Park, Sang-Bum; Roh, Kyung-Hwan; Lee, Sae-Rom; Hong, Yun Hwa; Kim, Sang Jeong; Lee, Yong-Soon; Kim, Sung June; Kang, Kyung-Sun	JOURNAL OF MATERIALS SCIENCE-MATERIALS IN MEDICINE	2008	33	3.3	0	0	0	0	0	0	0	4	5	3	10	5	4	0	2	0
Potential of human umbilical cord blood mesenchymal stem cells to heal damaged corneal endothelium	Joyce, Nancy C.; Harris, Deshea L.; Markov, Vladimir; Zhang, Zhe; Saitta, Biagio	MOLECULAR VISION	2012	32	5.33	0	0	0	0	0	0	0	0	0	0	1	8	6	11	4	2
Islet neogenesis from the constitutively nestin expressing human umbilical cord matrix derived mesenchymal stem cells	Kadam, Sachin S.; Bhonde, Ramesh R.	ISLETS	2010	32	4	0	0	0	0	0	0	0	0	0	3	2	10	3	6	5	3
Cytotoxicity of human umbilical cord blood-derived mesenchymal stem cells against human malignant glioma cells	Kang, Seok-Gu; Jeun, Sin Soo; Lim, Jung Yeon; Kim, Seong Muk; Yang, Yoon Sun; Il Oh, Won; Huh, Pil-Woo; Park, Chun Kun	CHILDS NERVOUS SYSTEM	2008	32	3.2	0	0	0	0	0	0	1	3	4	7	5	5	1	4	2	0
Umbilical cord blood mesenchymal stem cells	Musina, R. A.; Bekchanova, E. S.; Belyavskii, A. V.; Grinenko, T. S.; Sukhikh, G. T.	BULLETIN OF EXPERIMENTAL BIOLOGY AND MEDICINE	2007	32	2.91	0	0	0	0	0	0	1	4	5	3	6	6	1	2	3	1
Umbilical cord blood-derived mesenchymal stem cells consist of a unique population of progenitors co-expressing mesenchymal stem cell and neuronal markers capable of instantaneous neuronal differentiation	Divya, Mundackal S.; Roshin, George E.; Divya, Thulasi S.; Rasheed, Vazhanthodi Abdul; Santhoshkumar, Thankayyan R.; Elizabeth, Kandathil E.; James, Jackson; Pillai, Radhakrishna M.	STEM CELL RESEARCH & THERAPY	2012	31	5.17	0	0	0	0	0	0	0	0	0	0	0	3	3	5	16	4
Neuronal plasticity of human Wharton's jelly mesenchymal stromal cells to the dopaminergic cell type compared with human bone marrow mesenchymal stromal cells	Datta, Indrani; Mishra, Swati; Mohanty, Lipsa; Pulikkot, Sunitha; Joshi, Preeti G.	CYTOTHERAPY	2011	31	4.43	0	0	0	0	0	0	0	0	0	0	3	9	5	6	5	3
Schwann cell-like remyelination following transplantation of human umbilical cord blood (hUCB)-derived mesenchymal stem cells in dogs with acute spinal cord injury	Lee, Jae-Hoon; Chung, Wook-Hun; Kang, Eun-Hee; Chung, Dai-Jung; Choi, Chi-Bong; Chang, Hwa-Seok; Lee, Jong-Hwan; Hwang, Soo-Han; Han, Hoon; Choe, Bo-Young; Kim, Hwi-Yool	JOURNAL OF THE NEUROLOGICAL SCIENCES	2011	31	4.43	0	0	0	0	0	0	0	0	0	1	3	5	6	4	8	4
Umbilical Cord Mesenchymal Stem Cells: The New Gold Standard for Mesenchymal Stem Cell-Based Therapies?	El Omar, Reine; Beroud, Jacqueline; Stoltz, Jean-Francois; Menu, Patrick; Velot, Emilie; Decot, Veronique	TISSUE ENGINEERING PART B-REVIEWS	2014	30	7.5	0	0	0	0	0	0	0	0	0	0	0	0	1	7	16	6
Human Umbilical Cord Blood-Derived Mesenchymal Stem Cells Promote Vascular Growth In Vivo	Roura, Santiago; Bago, Juli R.; Soler-Botija, Carolina; Pujal, Josep M.; Galvez-Monton, Carolina; Prat-Vidal, Cristina; Llucia-Valldeperas, Aida; Blanco, Jeronimo; Bayes-Genis, Antoni	PLOS ONE	2012	30	5	0	0	0	0	0	0	0	0	0	0	0	6	8	9	5	2
Umbilical cord tissue-derived mesenchymal stem cells grow best under GMP-compliant culture conditions and maintain their phenotypic and functional properties	Hartmann, Isabel; Hollweck, Trixi; Haffner, Silvia; Krebs, Michaela; Meiser, Bruno; Reichart, Bruno; Eissner, Guenther	JOURNAL OF IMMUNOLOGICAL METHODS	2010	30	3.75	0	0	0	0	0	0	0	0	0	2	5	6	4	4	7	2
Human umbilical cord blood mesenchymal stem cell-derived extracellular matrix prohibits metastatic cancer cell MDA-MB-231 proliferation	Sun, Bo; Yu, Kyung-Rok; Bhandari, Dilli Ram; Jung, Ji-Won; Kang, Soo-Kyung; Kang, Kyung-Sun	CANCER LETTERS	2010	30	3.75	0	0	0	0	0	0	0	0	0	1	3	6	4	6	6	4
Microvesicles derived from human Wharton's Jelly mesenchymal stromal cells ameliorate renal ischemia-reperfusion injury in rats by suppressing CX3CL1	Zou, Xiangyu; Zhang, Guangyuan; Cheng, Zhongliang; Yin, Deming; Du, Tao; Ju, Guanqun; Miao, Shuai; Liu, Guohua; Lu, Mujun; Zhu, Yingjian	STEM CELL RESEARCH & THERAPY	2014	29	7.25	0	0	0	0	0	0	0	0	0	0	0	0	2	4	15	8
Equine mesenchymal stem cells from bone marrow, adipose tissue and umbilical cord: immunophenotypic characterization and differentiation potential	Barberini, Danielle Jaqueta; Paiva Freitas, Natalia Pereira; Magnoni, Mariana Sartori; Maia, Leandro; Listoni, Amanda Jeronimo; Heckler, Marta Cristina; Sudano, Mateus Jose; Golim, Marjorie Assis; Landim-Alvarenga, Fernanda da Cruz; Amorim, Rogerio Martins	STEM CELL RESEARCH & THERAPY	2014	29	7.25	0	0	0	0	0	0	0	0	0	0	0	0	4	7	10	8
Clinical analysis of the treatment of spinal cord injury with umbilical cord mesenchymal stem cells	Liu, Jing; Han, Dongmei; Wang, Zhidong; Xue, Mei; Zhu, Ling; Yan, Hongmin; Zheng, Xiaoli; Guo, Zikuan; Wang, Hengxiang	CYTOTHERAPY	2013	29	5.8	0	0	0	0	0	0	0	0	0	0	0	2	13	8	4	2
Isolation and Characterisation of Mesenchymal Stem Cells from Different Regions of the Human Umbilical Cord	Mennan, Claire; Wright, Karina; Bhattacharjee, Atanu; Balain, Birender; Richardson, James; Roberts, Sally	BIOMED RESEARCH INTERNATIONAL	2013	29	5.8	0	0	0	0	0	0	0	0	0	0	0	0	1	12	14	2
Human Wharton's Jelly Mesenchymal Stem Cells Maintain the Expression of Key Immunomodulatory Molecules When Subjected to Osteogenic, Adipogenic and Chondrogenic Differentiation In Vitro: New Perspectives for Cellular Therapy	La Rocca, Giampiero; Lo Iacono, Melania; Corsello, Tiziana; Corrao, Simona; Farina, Felicia; Anzalone, Rita	CURRENT STEM CELL RESEARCH & THERAPY	2013	29	5.8	0	0	0	0	0	0	0	0	0	0	0	6	8	11	3	1
New Simple and Rapid Method for Purification of Mesenchymal Stem Cells from the Human Umbilical Cord Wharton Jelly	Montanucci, Pia; Basta, Giuseppe; Pescara, Teresa; Pennoni, Ilaria; Di Giovanni, Francesca; Calafiore, Riccardo	TISSUE ENGINEERING PART A	2011	29	4.14	0	0	0	0	0	0	0	0	0	0	5	4	5	10	4	1
MicroRNA-34a modulates genes involved in cellular motility and oxidative phosphorylation in neural precursors derived from human umbilical cord mesenchymal stem cells	Chang, Shing-Jyh; Weng, Shun-Long; Hsieh, Jui-Yu; Wang, Tao-Yeuan; Chang, Margaret Dah-Tsyr; Wang, Hsei-Wei	BMC MEDICAL GENOMICS	2011	29	4.14	0	0	0	0	0	0	0	0	0	0	5	1	12	8	3	0
CXC chemokine receptor 1 enhances the ability of human umbilical cord blood-derived mesenchymal stem cells to migrate toward gliomas	Kim, Seong Muk; Kim, Dal-Soo; Jeong, Chang Hyun; Kim, Dong Hyun; Kim, Ji Hyun; Jeon, Hong Bae; Kwon, Soon-Jae; Jeun, Sin-Soo; Yang, Yoon Sun; Oh, Wonil; Chang, Jong Wook	BIOCHEMICAL AND BIOPHYSICAL RESEARCH COMMUNICATIONS	2011	29	4.14	0	0	0	0	0	0	0	0	0	0	3	7	7	6	6	0
Optimization of Culture Conditions for the Expansion of Umbilical Cord-Derived Mesenchymal Stem or Stromal Cell-Like Cells Using Xeno-Free Culture Conditions	Hatlapatka, Tim; Moretti, Pierre; Lavrentieva, Antonina; Hass, Ralf; Marquardt, Nicole; Jacobs, Roland; Kasper, Cornelia	TISSUE ENGINEERING PART C-METHODS	2011	29	4.14	0	0	0	0	0	0	0	0	0	1	6	11	4	4	1	2
Osteogenic Differentiation of Human Umbilical Cord Mesenchymal Stromal Cells in Polyglycolic Acid Scaffolds	Wang, Limin; Dormer, Nathan H.; Bonewald, Lynda F.; Detamore, Michael S.	TISSUE ENGINEERING PART A	2010	29	3.62	0	0	0	0	0	0	0	0	0	4	6	6	4	5	2	2
In Vitro and In Vivo Evaluation of Osteogenesis of Human Umbilical Cord Blood-Derived Mesenchymal Stem Cells on Partially Demineralized Bone Matrix	Liu, Guangpeng; Li, Yulin; Sun, Jian; Zhou, Heng; Zhang, Wenjie; Cui, Lei; Cao, Yilin	TISSUE ENGINEERING PART A	2010	29	3.62	0	0	0	0	0	0	0	0	1	4	10	1	5	3	2	3
Mesenchymal stem cells from umbilical cord: Do not discard the cord!	Secco, Mariane; Zucconi, Eder; Vieira, Natassia M.; Fogaca, Luciana L. Q.; Cerqueira, Antonia; Carvalho, Maria Denise F.; Jazedje, Tatiana; Okamoto, Oswaldo K.; Muotri, Alysson R.; Zatz, Mayana	NEUROMUSCULAR DISORDERS	2008	29	2.9	0	0	0	0	0	0	0	4	3	6	2	6	2	2	3	1
Human umbilical cord blood-derived mesenchymal stem cell transplantation attenuates severe brain injury by permanent middle cerebral artery occlusion in newborn rats	Kim, Eun Sun; Ahn, So Yoon; Im, Geun Ho; Sung, Dong Kyung; Park, Ye Rim; Choi, Seo Hui; Choi, Soo Jin; Chang, Yun Sil; Oh, Wonil; Lee, Jung Hee; Park, Won Soon	PEDIATRIC RESEARCH	2012	28	4.67	0	0	0	0	0	0	0	0	0	0	0	5	9	7	3	4
The in vitro and in vivo effects of human umbilical cord mesenchymal stem cells on the growth of breast cancer cells	Ma, Yi; Hao, Xiaomeng; Zhang, Sheng; Zhang, Jin	BREAST CANCER RESEARCH AND TREATMENT	2012	28	4.67	0	0	0	0	0	0	0	0	0	0	0	6	3	12	5	2
Isolation and characterization of Wharton's jelly-derived multipotent mesenchymal stromal cells obtained from bovine umbilical cord and maintained in a defined serum-free three-dimensional system	Cardoso, Tereza C.; Ferrari, Heitor F.; Garcia, Andrea F.; Novais, Juliana B.; Silva-Frade, Camila; Ferrarezi, Marina C.; Andrade, Alexandre L.; Gameiro, Roberto	BMC BIOTECHNOLOGY	2012	28	4.67	0	0	0	0	0	0	0	0	0	0	0	5	5	9	7	2
Mitochondrial Function and Energy Metabolism in Umbilical Cord Blood- and Bone Marrow-Derived Mesenchymal Stem Cells	Pietila, Mika; Palomaki, Sami; Lehtonen, Siri; Ritamo, Ilja; Valmu, Leena; Nystedt, Johanna; Laitinen, Saara; Leskela, Hannnu-Ville; Sormunen, Raija; Pesala, Juha; Nordstrom, Katrina; Vepsalainen, Ari; Lehenkari, Petri	STEM CELLS AND DEVELOPMENT	2012	28	4.67	0	0	0	0	0	0	0	0	0	0	2	4	6	5	8	3
Mesenchymal stromal cells of human umbilical cord Wharton's jelly accelerate wound healing by paracrine mechanisms	Shohara, Ryutaro; Yamamoto, Akihito; Takikawa, Sachiko; Iwase, Akira; Hibi, Hideharu; Kikkawa, Fumitaka; Ueda, Minoru	CYTOTHERAPY	2012	28	4.67	0	0	0	0	0	0	0	0	0	0	0	1	5	10	7	5
Human Umbilical Cord Blood-Derived Mesenchymal Stem Cells Protect Against Neuronal Cell Death and Ameliorate Motor Deficits in Niemann Pick Type C1 Mice	Seo, Yoojin; Yang, Se-Ran; Jee, Min Ki; Joo, Eun Kyung; Roh, Kyung-Hwan; Seo, Min-Soo; Han, Tae Hee; Lee, So Yeong; Ryu, Pan Dong; Jung, Ji-Won; Seo, Kwang-Won; Kang, Soo-Kyung; Kang, Kyung-Sun	CELL TRANSPLANTATION	2011	28	4	0	0	0	0	0	0	0	0	0	0	3	9	4	4	5	3
Detecting viability transitions of umbilical cord mesenchymal stem cells by Raman micro-spectroscopy	Bai, H.; Chen, P.; Fang, H.; Lin, L.; Tang, G. Q.; Mu, G. G.; Gong, W.; Liu, Z. P.; Wu, H.; Zhao, H.; Han, Z. C.	LASER PHYSICS LETTERS	2011	28	4	0	0	0	0	0	0	0	0	0	8	7	4	2	4	2	1
Identification of variables that optimize isolation and culture of multipotent mesenchymal stem cells from equine umbilical-cord blood	Schuh, Elizabeth M.; Friedman, Michael S.; Carrade, Danielle D.; Li, Junzhi; Heeke, Darren; Oyserman, Sivan M.; Galuppo, Larry D.; Lara, Dorian J.; Walker, Naomi J.; Ferraro, Gregory L.; Owens, Sean D.; Borjesson, Dori L.	AMERICAN JOURNAL OF VETERINARY RESEARCH	2009	28	3.11	0	0	0	0	0	0	0	0	2	6	5	6	4	3	1	1
Discarded Wharton jelly of the human umbilical cord: a viable source for mesenchymal stromal cells	Watson, Nate; Divers, Ryan; Kedar, Roshan; Mehindru, Ankur; Mehindru, Anuj; Borlongan, Mia C.; Borlongan, Cesar V.	CYTOTHERAPY	2015	27	9	0	0	0	0	0	0	0	0	0	0	0	0	0	8	14	5
Human Umbilical Cord Blood Mesenchymal Stem Cells Reduce Colitis in Mice by Activating NOD2 Signaling to COX2	Kim, Hyung-Sik; Shin, Tae-Hoon; Lee, Byung-Chul; Yu, Kyung-Rok; Seo, Yoojin; Lee, Seunghee; Seo, Min-Soo; Hong, In-Sun; Choi, Soon Won; Seo, Kwang-Won; Nunez, Gabriel; Park, Jong-Hwan; Kang, Kyung-Sun	GASTROENTEROLOGY	2013	27	5.4	0	0	0	0	0	0	0	0	0	0	0	0	3	12	6	6
In vivo magnetic resonance imaging tracking of SPIO-labeled human umbilical cord mesenchymal stem cells	Hu, Sheng-Li; Lu, Pei-Gang; Zhang, Li-Jun; Li, Fei; Chen, Zhi; Wu, Nan; Meng, Hui; Lin, Jiang-Kai; Feng, Hua	JOURNAL OF CELLULAR BIOCHEMISTRY	2012	27	4.5	0	0	0	0	0	0	0	0	0	0	1	5	5	11	3	2
Generation of Glucose-Responsive, Insulin-Producing Cells From Human Umbilical Cord Blood-Derived Mesenchymal Stem Cells	Prabakar, Kamalaveni R.; Dominguez-Bendala, Juan; Molano, R. Damaris; Pileggi, Antonello; Villate, Susana; Ricordi, Camillo; Inverardi, Luca	CELL TRANSPLANTATION	2012	27	4.5	0	0	0	0	0	0	0	0	0	0	2	4	3	7	5	6
Analysis of the Chondrogenic Potential and Secretome of Mesenchymal Stem Cells Derived from Human Umbilical Cord Stroma	Arufe, Maria C.; de la Fuente, Alexandre; Mateos, Jesus; Fuentes, Isaac; De Toro, Francisco J.; Blanco, Francisco J.	STEM CELLS AND DEVELOPMENT	2011	27	3.86	0	0	0	0	0	0	0	0	0	1	6	8	3	2	5	2
Human umbilical cord mesenchymal stem cells: Osteogenesis in vivo as seed cells for bone tissue engineering	Diao, Yinze; Ma, Qingjun; Cui, Fuzhai; Zhong, Yanfeng	JOURNAL OF BIOMEDICAL MATERIALS RESEARCH PART A	2009	27	3	0	0	0	0	0	0	0	1	2	3	4	5	6	2	3	1
In Vitro Labeling of Human Umbilical Cord Mesenchymal Stem Cells With Superparamagnetic Iron Oxide Nanoparticles	Hu, Sheng-Li; Zhang, Jiu-Quan; Hu, Xiang; Hu, Rong; Luo, Hai-Shui; Li, Fei; Xia, Yong-Zhi; Li, Jiang-Tao; Lin, Jiang-Kai; Zhu, Gang; Feng, Hua	JOURNAL OF CELLULAR BIOCHEMISTRY	2009	27	3	0	0	0	0	0	0	0	0	2	2	6	2	4	9	1	1
Simultaneous isolation of vascular endothelial cells and mesenchymal stem cells from the human umbilical cord	Kadam, Sachin S.; Tiwari, Shubha; Bhonde, Ramesh R.	IN VITRO CELLULAR & DEVELOPMENTAL BIOLOGY-ANIMAL	2009	27	3	0	0	0	0	0	0	0	0	3	6	4	4	1	1	4	4
A preliminary evaluation of efficacy and safety of Wharton's jelly mesenchymal stem cell transplantation in patients with type 2 diabetes mellitus	Liu, Xuebin; Zheng, Pei; Wang, Xiaodong; Dai, Guanghui; Cheng, Hongbin; Zhang, Zan; Hua, Rongrong; Niu, Xinxin; Shi, Jing; An, Yihua	STEM CELL RESEARCH & THERAPY	2014	26	6.5	0	0	0	0	0	0	0	0	0	0	0	0	0	10	11	5
Human Wharton's Jelly Mesenchymal Stem Cells Plasticity Augments Scar-Free Skin Wound Healing with Hair Growth	Sabapathy, Vikram; Sundaram, Balasubramanian; Sreelakshmi, V. M.; Mankuzhy, Pratheesh; Kumar, Sanjay	PLOS ONE	2014	26	6.5	0	0	0	0	0	0	0	0	0	0	0	0	1	8	14	3
Cotransplantation of haploidentical hematopoietic and umbilical cord mesenchymal stem cells for severe aplastic anemia: Successful engraftment and mild GVHD	Wu Yamei; Cao Yongbin; Li Xiaohong; Xu Lixin; Wang Zhihong; Liu Pei; Yan Pei; Liu Zhouyang; Wang Jing; Jiang Shuang; Wu Xiaoxiong; Gao Chunji; Da Wanming; Han Zhongchao	STEM CELL RESEARCH	2014	26	6.5	0	0	0	0	0	0	0	0	0	0	0	0	1	8	10	7
Human umbilical cord blood-derived mesenchymal stem cells prevent diabetic renal injury through paracrine action	Park, Jong Hee; Hwang, Inah; Hwang, Soo Han; Han, Hoon; Ha, Hunjoo	DIABETES RESEARCH AND CLINICAL PRACTICE	2012	26	4.33	0	0	0	0	0	0	0	0	0	0	0	3	5	7	8	3
Size-sieved subpopulations of mesenchymal stem cells from intervascular and perivascular equine umbilical cord matrix	Corradetti, B.; Lange-Consiglio, A.; Barucca, M.; Cremonesi, F.; Bizzaro, D.	CELL PROLIFERATION	2011	26	3.71	0	0	0	0	0	0	0	0	0	0	2	5	6	9	2	2
Comparison of Canine Umbilical Cord Blood-Derived Mesenchymal Stem Cell Transplantation Times: Involvement of Astrogliosis, Inflammation, Intracellular Actin Cytoskeleton Pathways, and Neurotrophin-3	Park, Sung-Su; Byeon, Ye-Eun; Ryu, Hak-Hyun; Kang, Byung-Jae; Kim, YongSun; Kim, Wan-Hee; Kang, Kyung-Sun; Han, Ho-Jae; Kweon, Oh-Kyeong	CELL TRANSPLANTATION	2011	26	3.71	0	0	0	0	0	0	0	0	0	0	1	6	6	6	3	4
Isolation and ex vivo expansion of human umbilical cord blood-derived CD34(+) stem cells and their cotransplantation with or without mesenchymal stem cells	Delalat, Bahman; Pourfathollah, Ali Akbar; Soleimani, Masoud; Mozdarani, Hossein; Ghaemi, Soraya Rasi; Movassaghpour, Ali Akbar; Kaviani, Saeed	HEMATOLOGY	2009	26	2.89	0	0	0	0	0	0	0	1	2	2	6	3	1	6	4	1
Morpho-Functional Characterization of Human Mesenchymal Stem Cells from Umbilical Cord Blood for Potential Uses in Regenerative Medicine	Barachini, Serena; Trombi, Luisa; Danti, Serena; D'Alessandro, Delfo; Battolla, Barbara; Legitimo, Annalisa; Nesti, Claudia; Mucci, Ilaria; Acunto, Mario D'; Cascone, Maria G.; Lazzeri, Luigi; Mattii, Letizia; Consolini, Rita; Petrini, Mario	STEM CELLS AND DEVELOPMENT	2009	26	2.89	0	0	0	0	0	0	0	3	1	4	6	2	4	2	2	2
Characterization and genetic manipulation of human umbilical cord vein mesenchymal stem cells: Potential application in cell-based gene therapy	Kermani, Abbas Jafari; Fathi, Fardin; Mowla, Seyed Javad	REJUVENATION RESEARCH	2008	26	2.6	0	0	0	0	0	0	1	4	7	0	1	4	4	2	2	1
Thrombospondin-2 secreted by human umbilical cord blood-derived mesenchymal stem cells promotes chondrogenic differentiation	Jeong, Sang Young; Kim, Dong Hyun; Ha, Jueun; Jin, Hye Jin; Kwon, Soon-Jae; Chang, Jong Wook; Choi, Soo Jin; Oh, Wonil; Yang, Yoon Sun; Kim, Gonhyung; Kim, Jae Sung; Yoon, Jung-Ro; Cho, Dong Hyung; Jeon, Hong Bae	STEM CELLS	2013	25	5	0	0	0	0	0	0	0	0	0	0	0	0	5	12	5	3
Optimization of human umbilical cord mesenchymal stem cell isolation and culture methods	Han, Yan-Fu; Tao, Ran; Sun, Tian-Jun; Chai, Jia-Ke; Xu, Guang; Liu, Jing	CYTOTECHNOLOGY	2013	25	5	0	0	0	0	0	0	0	0	0	0	0	0	6	8	10	1
Human Umbilical Cord Blood-Derived Mesenchymal Stem Cells Undergo Cellular Senescence in Response to Oxidative Stress	Ko, Eun; Lee, Kyung Yong; Hwang, Deog Su	STEM CELLS AND DEVELOPMENT	2012	25	4.17	0	0	0	0	0	0	0	0	0	0	1	6	5	5	4	4
Banking Human Umbilical Cord-Derived Mesenchymal Stromal Cells for Clinical Use	Gong, Wei; Han, Zhibo; Zhao, Hui; Wang, Youwei; Wang, Jiming; Zhong, Jian; Wang, Bin; Wang, Shanshan; Wang, Yongjuan; Sun, Lingyun; Han, Zhongchao	CELL TRANSPLANTATION	2012	25	4.17	0	0	0	0	0	0	0	0	0	0	3	5	2	5	9	1
Umbilical Cord Mesenchymal Stem Cells: Role of Regulatory Genes in Their Differentiation to Osteoblasts	Ciavarella, Sabino; Dammacco, Franco; De Matteo, Monica; Loverro, Giuseppe; Silvestris, Franco	STEM CELLS AND DEVELOPMENT	2009	25	2.78	0	0	0	0	0	0	0	0	4	3	3	4	3	6	1	1
A role of Wnt/beta-catenin signals in hepatic fate specification of human umbilical cord blood-derived mesenchymal stem cells	Yoshida, Yoko; Shimomura, Takashi; Sakabe, Tomohiko; Ishii, Kyoko; Gonda, Kazue; Matsuoka, Saori; Watanabe, Yumi; Takubo, Kazuko; Tsuchiya, Hiroyuki; Hoshikawa, Yoshiko; Kurimasa, Akihiro; Hisatome, Ichiro; Uyama, Taro; Terai, Masanori; Umezawa, Akihiro; Shiota, Goshi	AMERICAN JOURNAL OF PHYSIOLOGY-GASTROINTESTINAL AND LIVER PHYSIOLOGY	2007	25	2.27	0	0	0	0	0	0	1	1	1	3	2	1	3	5	4	4
Human Umbilical Cord Blood Mesenchymal Stem Cell-Derived PGE(2) and TGF-beta 1 Alleviate Atopic Dermatitis by Reducing Mast Cell Degranulation	Kim, Hyung-Sik; Yun, Jun-Won; Shin, Tae-Hoon; Lee, Sung-Hoon; Lee, Byung-Chul; Yu, Kyung-Rok; Seo, Yoojin; Lee, Seunghee; Kang, Tae-Wook; Choi, Soon Won; Seo, Kwang-Won; Kang, Kyung-Sun	STEM CELLS	2015	24	8	0	0	0	0	0	0	0	0	0	0	0	0	0	3	9	12
Human Umbilical Cord Mesenchymal Stem Cells: A New Era for Stem Cell Therapy	Ding, Dah-Ching; Chang, Yu-Hsun; Shyu, Woei-Cherng; Lin, Shinn-Zong	CELL TRANSPLANTATION	2015	24	8	0	0	0	0	0	0	0	0	0	0	0	0	0	3	10	11
Human Wharton's jelly mesenchymal stem cells promote skin wound healing through paracrine signaling	Arno, Anna I.; Amini-Nik, Saeid; Blit, Patrick H.; Al-Shehab, Mohammed; Belo, Cassandra; Herer, Elaine; Tien, Col Homer; Jeschke, Marc G.	STEM CELL RESEARCH & THERAPY	2014	24	6	0	0	0	0	0	0	0	0	0	0	0	0	1	6	11	6
Human Umbilical Cord Mesenchymal Stem Cells Transplantation Promotes Cutaneous Wound Healing of Severe Burned Rats	Liu, Lingying; Yu, Yonghui; Hou, Yusen; Chai, Jiake; Duan, Hongjie; Chu, Wanli; Zhang, Haijun; Hu, Quan; Du, Jundong	PLOS ONE	2014	24	6	0	0	0	0	0	0	0	0	0	0	0	0	1	9	8	6
Transplantation of human cord blood mononuclear cells and umbilical cord-derived mesenchymal stem cells in autism	Lv, Yong-Tao; Zhang, Yun; Liu, Min; Qiuwaxi, Jia-na-ti; Ashwood, Paul; Cho, Sungho Charles; Huan, Ying; Ge, Ru-Cun; Chen, Xing-Wang; Wang, Zhao-Jing; Kim, Byung-Jo; Hu, Xiang	JOURNAL OF TRANSLATIONAL MEDICINE	2013	24	4.8	0	0	0	0	0	0	0	0	0	0	0	0	3	8	7	6
Systemic Transplantation of Human Umbilical Cord Derived Mesenchymal Stem Cells-Educated T Regulatory Cells Improved the Impaired Cognition in A beta PPswe/PS1dE9 Transgenic Mice	Yang, Hongna; Yang, Hui; Xie, Zhaohong; Wei, Lifei; Bi, Jianzhong	PLOS ONE	2013	24	4.8	0	0	0	0	0	0	0	0	0	0	0	0	3	10	7	4
Human umbilical cord mesenchymal stem cells suppress breast cancer tumourigenesis through direct cell-cell contact and internalization	Chao, Kuo-Ching; Yang, Hui-Tai; Chen, Min-Wei	JOURNAL OF CELLULAR AND MOLECULAR MEDICINE	2012	24	4	0	0	0	0	0	0	0	0	0	0	1	5	2	8	7	1
Systemic administration of a novel human umbilical cord mesenchymal stem cells population accelerates the resolution of acute liver injury	Burra, Patrizia; Arcidiacono, Diletta; Bizzaro, Debora; Chioato, Tatiana; Di Liddo, Rosa; Banerjee, Antara; Cappon, Andrea; Bo, Patrizio; Conconi, Maria Teresa; Parnigotto, Pier Paolo; Mirandola, Silvia; Gringeri, Enrico; Carraro, Amedeo; Cillo, Umberto; Russo, Francesco Paolo	BMC GASTROENTEROLOGY	2012	24	4	0	0	0	0	0	0	0	0	0	0	3	1	8	7	5	0
Transplantation of insulin-producing cells from umbilical cord mesenchymal stem cells for the treatment of streptozotocin-induced diabetic rats	Tsai, Pei-Jiun; Wang, Hwai-Shi; Shyr, Yi-Ming; Weng, Zen-Chung; Tai, Ling-Chen; Shyu, Jia-Fwu; Chen, Tien-Hua	JOURNAL OF BIOMEDICAL SCIENCE	2012	24	4	0	0	0	0	0	0	0	0	0	0	0	3	6	11	3	1
The alleviation of acute and chronic kidney injury by human Wharton's jelly-derived mesenchymal stromal cells triggered by ischemia-reperfusion injury via an endocrine mechanism	Du, Tao; Cheng, Jun; Zhong, Liang; Zhao, Xin-Feng; Zhu, Jiang; Zhu, Ying-Jian; Liu, Guo-Hua	CYTOTHERAPY	2012	24	4	0	0	0	0	0	0	0	0	0	0	0	2	7	5	8	2
Effects of transplanted mesenchymal stem cells isolated from Wharton's jelly of caprine umbilical cord on cutaneous wound healing; histopathological evaluation	Azari, Omid; Babaei, Homayoon; Derakhshanfar, Amin; Nematollahi-Mahani, Seyed Noureddin; Poursahebi, Raheleh; Moshrefi, Mojgan	VETERINARY RESEARCH COMMUNICATIONS	2011	24	3.43	0	0	0	0	0	0	0	0	0	0	1	4	5	5	6	3
Hypoxia Responsive Mesenchymal Stem Cells Derived from Human Umbilical Cord Blood Are Effective for Bone Repair	Nagano, Masumi; Kimura, Kenichi; Yamashita, Toshiharu; Ohneda, Kinuko; Nozawa, Daisuke; Hamada, Hiromi; Yoshikawa, Hiroyuki; Ochiai, Naoyuki; Ohneda, Osamu	STEM CELLS AND DEVELOPMENT	2010	24	3	0	0	0	0	0	0	0	0	0	4	4	7	4	0	4	1
Immune regulatory cells in umbilical cord blood: T regulatory cells and mesenchymal stromal cells	Tolar, Jakub; Hippen, Keli L.; Blazar, Bruce R.	BRITISH JOURNAL OF HAEMATOLOGY	2009	24	2.67	0	0	0	0	0	0	0	0	5	5	6	3	4	1	0	0
Human umbilical cord tissue-derived mesenchymal stromal cells attenuate remodeling after myocardial infarction by proangiogenic, antiapoptotic, and endogenous cell-activation mechanisms	Nascimento, Diana Santos; Mosqueira, Diogo; Sousa, Luis Moura; Teixeira, Mariana; Filipe, Mariana; Resende, Tatiana Pinho; Araujo, Ana Francisca; Valente, Mariana; Almeida, Joana; Martins, Jose Paulo; Santos, Jorge Miguel; Barcia, Rita Nogueira; Cruz, Pedro; Cruz, Helder; Pinto-Do-O, Perpetua	STEM CELL RESEARCH & THERAPY	2014	23	5.75	0	0	0	0	0	0	0	0	0	0	0	0	3	12	6	2
Long-Term (Postnatal Day 70) Outcome and Safe of Intratracheal Transplantation of Human Umbilical Cord Blood-Derived Mesenchymal Stem Cells in Neonatal Hyperoxic Lung Injury	Ahn, So Yoon; Chang, Yun Sil; Kim, Soo Yoon; Sung, Dong Kyung; Kim, Eun Sun; Rime, So Yub; Yu, Wook Joon; Choi, Soo Jin; Oh, Won Il; Park, Won Soon	YONSEI MEDICAL JOURNAL	2013	23	4.6	0	0	0	0	0	0	0	0	0	0	0	1	5	8	6	3
Osteogenic Media and rhBMP-2-Induced Differentiation of Umbilical Cord Mesenchymal Stem Cells Encapsulated in Alginate Microbeads and Integrated in an Injectable Calcium Phosphate-Chitosan Fibrous Scaffold	Zhao, Liang; Tang, Minghui; Weir, Michael D.; Detamore, Michael S.; Xu, Hockin H. K.	TISSUE ENGINEERING PART A	2011	23	3.29	0	0	0	0	0	0	0	0	0	3	6	5	3	4	1	1
Ultrastructural and Immunocytochemical Analysis of Multilineage Differentiated Human Dental Pulp- and Umbilical Cord-Derived Mesenchymal Stem Cells	Struys, T.; Moreels, M.; Martens, W.; Donders, R.; Wolfs, E.; Lambrichts, I.	CELLS TISSUES ORGANS	2011	23	3.29	0	0	0	0	0	0	0	0	0	0	1	4	5	7	4	2
Reprogramming of Human Umbilical Cord Stromal Mesenchymal Stem Cells for Myogenic Differentiation and Muscle Repair	Kocaefe, Cetin; Balci, Deniz; Hayta, Burcu Balci; Can, Alp	STEM CELL REVIEWS AND REPORTS	2010	23	2.88	0	0	0	0	0	0	0	0	0	2	1	7	3	5	4	1
Umbilical Cord-Derived Mesenchymal Stem Cells Isolated by a Novel Explantation Technique Can Differentiate into Functional Endothelial Cells and Promote Revascularization	Xu, Yan; Meng, Hengxing; Li, Changhong; Hao, Mu; Wang, Yafei; Yu, Zhen; Li, Qian; Han, Junling; Zhai, Qiongli; Qiu, Lugui	STEM CELLS AND DEVELOPMENT	2010	23	2.88	0	0	0	0	0	0	0	0	0	2	2	6	3	4	4	2
GD2 expression is closely associated with neuronal differentiation of human umbilical cord blood-derived mesenchymal stem cells	Jin, Hye Jin; Nam, Hae Yun; Bae, Yun Kyong; Kim, Soo Yeon; Im, I. Rang; Oh, Wonil; Yang, Yoon Sun; Choi, Soo Jin; Kim, Seong Who	CELLULAR AND MOLECULAR LIFE SCIENCES	2010	23	2.88	0	0	0	0	0	0	0	0	1	3	1	4	5	4	5	0
Exposure to cardiomyogenic stimuli fails to transdifferentiate human umbilical cord blood-derived mesenchymal stem cells	Roura, Santiago; Farre, Jordi; Hove-Madsen, Leif; Prat-Vidal, Cristina; Soler-Botija, Carolina; Galvez-Monton, Carolina; Vilalta, Marta; Bayes-Genis, Antoni	BASIC RESEARCH IN CARDIOLOGY	2010	23	2.88	0	0	0	0	0	0	0	0	0	3	6	6	1	4	3	0
Insulin-Like Growth Factor-I Improves Chondrogenesis of Predifferentiated Human Umbilical Cord Mesenchymal Stromal Cells	Wang, Limin; Detamore, Michael S.	JOURNAL OF ORTHOPAEDIC RESEARCH	2009	23	2.56	0	0	0	0	0	0	0	0	3	5	4	6	3	1	0	1
Human Umbilical Cord Blood-Derived Mesenchymal Stem Cells Do Not Differentiate Into Neural Cell Types or Integrate Into the Retina After Intravitreal Grafting in Neonatal Rats	Hill, Andrew J.; Zwart, Isabel; Tam, Henry H.; Chan, Jane; Navarrete, Cristina; Jen, Ling-Sun; Navarrete, Roberto	STEM CELLS AND DEVELOPMENT	2009	23	2.56	0	0	0	0	0	0	0	1	5	4	2	3	3	3	0	2
Neural Ganglioside GD2 Identifies a Subpopulation of Mesenchymal Stem Cells in Umbilical Cord	Xu, Jie; Liao, WenBin; Gu, DongSheng; Liang, Lu; Liu, Meng; Du, WeiTing; Liu, PengXia; Zhang, Lei; Lu, ShiHong; Dong, ChunLan; Zhou, Bin; Han, Zhongchao	CELLULAR PHYSIOLOGY AND BIOCHEMISTRY	2009	23	2.56	0	0	0	0	0	0	0	0	4	3	2	9	2	1	2	0
Analysis of neural potential of human umbilical cord blood-derived multipotent mesenchymal stem cells in response to a range of neurogenic stimuli	Zwart, Isabel; Hill, Andrew J.; Girdlestone, John; Manca, Maria F.; Navarrete, Roberto; Navarrete, Cristina; Jen, Ling-Sun	JOURNAL OF NEUROSCIENCE RESEARCH	2008	23	2.3	0	0	0	0	0	0	0	4	2	5	2	3	1	1	5	0
Umbilical Cord-Derived Mesenchymal Stem Cells Instruct Dendritic Cells to Acquire Tolerogenic Phenotypes Through the IL-6-Mediated Upregulation of SOCS1	Deng, Yinan; Yi, Shuhong; Wang, Guoying; Cheng, Jintao; Zhang, Yingcai; Chen, Wenjie; Tai, Yan; Chen, Shaohong; Chen, Guihua; Liu, Wei; Zhang, Qi; Yang, Yang	STEM CELLS AND DEVELOPMENT	2014	22	5.5	0	0	0	0	0	0	0	0	0	0	0	0	1	11	7	3
Human Wharton's jelly-derived mesenchymal stromal cells reduce renal fibrosis through induction of native and foreign hepatocyte growth factor synthesis in injured tubular epithelial cells	Du, Tao; Zou, Xiangyu; Cheng, Jun; Wu, Shuai; Zhong, Liang; Ju, Guanqun; Zhu, Jiang; Liu, Guohua; Zhu, Yingjian; Xia, Shujie	STEM CELL RESEARCH & THERAPY	2013	22	4.4	0	0	0	0	0	0	0	0	0	0	0	2	6	6	5	3
Cotransplantation of Umbilical Cord-Derived Mesenchymal Stem Cells Promote Hematopoietic Engraftment in Cord Blood Transplantation: A Pilot Study	Wu, Kang-Hsi; Sheu, Ji-Nan; Wu, Han-Ping; Tsai, Chris; Sieber, Martin; Peng, Ching-Tien; Chao, Yu-Hua	TRANSPLANTATION	2013	22	4.4	0	0	0	0	0	0	0	0	0	0	0	3	8	6	4	1
The role of human umbilical cord tissue-derived mesenchymal stromal cells (UCX (R)) in the treatment of inflammatory arthritis	Santos, Jorge M.; Barcia, Rita N.; Simoes, Sandra I.; Gaspar, Manuela M.; Calado, Susana; Agua-Doce, Ana; Almeida, Silvia C. P.; Almeida, Joana; Filipe, Mariana; Teixeira, Mariana; Martins, Jose P.; Graca, Luis; Cruz, Maria E. M.; Cruz, Pedro; Cruz, Helder	JOURNAL OF TRANSLATIONAL MEDICINE	2013	22	4.4	0	0	0	0	0	0	0	0	0	0	0	0	5	10	4	3
Hydrogen peroxide preconditioning enhances the therapeutic efficacy of Wharton's Jelly mesenchymal stem cells after myocardial infarction	Zhang Jin; Chen Guang-hui; Wang Yong-wei; Zhao Jing; Duan Hai-feng; Liao Lian-ming; Zhang Xiao-zhong; Chen Yun-dai; Chen Hu	CHINESE MEDICAL JOURNAL	2012	22	3.67	0	0	0	0	0	0	0	0	0	0	0	2	6	6	4	4
Mesenchymal stromal cells derived from umbilical cord blood migrate in response to complement C1q	Qiu, Yuanyuan; Marquez-Curtis, Leah A.; Janowska-Wieczorek, Anna	CYTOTHERAPY	2012	22	3.67	0	0	0	0	0	0	0	0	0	0	0	7	4	5	4	2
Comparison of chemokine and receptor gene expression between Wharton's jelly and bone marrow-derived mesenchymal stromal cells	Balasubramanian, Sudha; Venugopal, Parvathy; Sundarraj, Swathi; Zakaria, Zubaidah; Sen Majumdar, Anish; Ta, Malancha	CYTOTHERAPY	2012	22	3.67	0	0	0	0	0	0	0	0	0	0	1	5	6	4	5	1
Differentiation of human umbilical cord mesenchymal stem cells into dermal fibroblasts in vitro	Han, Yanfu; Chai, Jiake; Sun, Tianjun; Li, Dongjie; Tao, Ran	BIOCHEMICAL AND BIOPHYSICAL RESEARCH COMMUNICATIONS	2011	22	3.14	0	0	0	0	0	0	0	0	0	0	1	5	5	4	6	1
Potential of Human Umbilical Cord Matrix and Rabbit Bone Marrow-Derived Mesenchymal Stem Cells in Repair of Surgically Incised Rabbit External Anal Sphincter	Aghaee-afshar, Mahmoud; Rezazadehkermani, Mohammad; Asadi, Alireza; Malekpour-afshar, Reza; Shahesmaeili, Armita; Nematollahi-mahani, Seyed Noureddin	DISEASES OF THE COLON & RECTUM	2009	22	2.44	0	0	0	0	0	0	0	2	1	3	3	3	2	2	3	3
Optimization of Primary Culture Condition for Mesenchymal Stem Cells Derived from Umbilical Cord Blood with Factorial Design	Fan, Xiubo; Liu, Tianqing; Liu, Yang; Ma, Xuehu; Cui, Zhanfeng	BIOTECHNOLOGY PROGRESS	2009	22	2.44	0	0	0	0	0	0	0	1	5	2	2	7	1	0	2	2
Differentiation of Human Umbilical Cord Matrix Mesenchymal Stem Cells into Neural-Like Progenitor Cells and Maturation into an Oligodendroglial-Like Lineage	Leite, Cristiana; Silva, N. Tatiana; Mendes, Sandrine; Ribeiro, Andreia; de Faria, Joana Paes; Lourenco, Tania; dos Santos, Francisco; Andrade, Pedro Z.; Cardoso, Carla M. P.; Vieira, Margarida; Paiva, Artur; da Silva, Claudia L.; Cabral, Joaquim M. S.; Relvas, Joao B.; Graos, Mario	PLOS ONE	2014	21	5.25	0	0	0	0	0	0	0	0	0	0	0	0	0	5	10	6
Human Umbilical Cord-Derived Mesenchymal Stem Cells Do Not Undergo Malignant Transformation during Long-Term Culturing in Serum-Free Medium	Chen, Gecai; Yue, Aihuan; Ruan, Zhongbao; Yin, Yigang; Wang, RuZhu; Ren, Yin; Zhu, Li	PLOS ONE	2014	21	5.25	0	0	0	0	0	0	0	0	0	0	0	0	0	8	10	3
Towards an advanced therapy medicinal product based on mesenchymal stromal cells isolated from the umbilical cord tissue: quality and safety data	Martins, Jose Paulo; Santos, Jorge Miguel; de Almeida, Joana Marto; Filipe, Mariana Alves; Teixeira de Almeida, Mariana Vargas; Paiva Almeida, Silvia Cristina; Agua-Doce, Ana; Varela, Alexandre; Gilljam, Mari; Stellan, Birgitta; Pohl, Susanne; Dittmar, Kurt; Lindenmaier, Werner; Alici, Evren; Graca, Luis; Cruz, Pedro Estilita; Cruz, Helder Joaquim; Barcia, Rita Nogueira	STEM CELL RESEARCH & THERAPY	2014	21	5.25	0	0	0	0	0	0	0	0	0	0	0	0	0	8	8	5
Isolation method and xeno-free culture conditions influence multipotent differentiation capacity of human Wharton's jelly-derived mesenchymal stem cells	Corotchi, Maria Cristina; Popa, Mirel Adrian; Remes, Anca; Sima, Livia Elena; Gussi, Ilinca; Plesu, Marilena Lupu	STEM CELL RESEARCH & THERAPY	2013	21	4.2	0	0	0	0	0	0	0	0	0	0	0	1	4	7	4	5
Conversion of Human Umbilical Cord Mesenchymal Stem Cells in Wharton's Jelly to Dopamine Neurons Mediated by the Lmx1a and Neurturin In Vitro: Potential Therapeutic Application for Parkinson's Disease in a Rhesus Monkey Model	Yan, Min; Sun, Maosheng; Zhou, Yan; Wang, Wanpu; He, Zhanlong; Tang, Donghong; Lu, Shuaiyao; Wang, Xiaonan; Li, Song; Wang, Wenju; Li, Hongjun	PLOS ONE	2013	21	4.2	0	0	0	0	0	0	0	0	0	0	0	0	6	7	8	0
Immunosuppressive properties of mesenchymal stromal cells derived from amnion, placenta, Wharton's jelly and umbilical cord	Manochantr, S.; U-Pratya, Y.; Kheolamai, P.; Rojphisan, S.; Chayosumrit, M.; Tantrawatpan, C.; Supokawej, A.; Issaragrisil, S.	INTERNAL MEDICINE JOURNAL	2013	21	4.2	0	0	0	0	0	0	0	0	0	0	0	0	4	8	6	3
Cooperation of Epac1/Rap1/Akt and PKA in prostaglandin E2-induced proliferation of human umbilical cord blood derived mesenchymal stem cells: Involvement of c-Myc and VEGF expression	Jang, Min Woo; Yun, Seung Pil; Park, Jae Hong; Ryu, Jung Min; Lee, Jang Hern; Han, Ho Jae	JOURNAL OF CELLULAR PHYSIOLOGY	2012	21	3.5	0	0	0	0	0	0	0	0	0	0	0	10	5	0	4	2
Basic fibroblast growth factor modulates cell cycle of human umbilical cord-derived mesenchymal stem cells	Ramasamy, R.; Tong, C. K.; Yip, W. K.; Vellasamy, S.; Tan, B. C.; Seow, H. F.	CELL PROLIFERATION	2012	21	3.5	0	0	0	0	0	0	0	0	0	0	2	7	3	5	3	1
Optimization of the Isolation, Culture, and Characterization of Equine Umbilical Cord Blood Mesenchymal Stromal Cells	De Schauwer, Catharina; Meyer, Evelyne; Cornillie, Pieter; De Vliegher, Sarne; van de Walle, Gerlinde R.; Hoogewijs, Maarten; Declercq, Heidi; Govaere, Jan; Demeyere, Kristel; Cornelissen, Maria; Van Soom, Ann	TISSUE ENGINEERING PART C-METHODS	2011	21	3	0	0	0	0	0	0	0	0	0	0	6	4	3	3	5	0
Long-Term Efficacy and Safety of Human Umbilical Cord Mesenchymal Stromal Cells in Rotenone-Induced Hemiparkinsonian Rats	Xiong, Nian; Cao, Xuebing; Zhang, Zhentao; Huang, Jinsha; Chen, Chunnuan; Zhang, Zhaowen; Jia, Min; Xiong, Jing; Liang, Zhihou; Sun, Shenggang; Lin, Zhicheng; Wang, Tao	BIOLOGY OF BLOOD AND MARROW TRANSPLANTATION	2010	21	2.62	0	0	0	0	0	0	0	0	0	2	7	5	1	2	2	2
Microporation is a valuable transfection method for efficient gene delivery into human umbilical cord blood-derived mesenchymal stem cells	Lim, Jung Yeon; Park, Sun Hwa; Jeong, Chang Hyun; Oh, Ji Hyeon; Kim, Seong Muk; Ryu, Chung Hun; Park, Soon A.; Ahn, Jae Geun; Oh, Wonil; Jeun, Sin-Soo; Chang, Jong Wook	BMC BIOTECHNOLOGY	2010	21	2.62	0	0	0	0	0	0	0	0	0	4	5	5	2	1	3	1
Osmotic selection of human mesenchymal stem/progenitor cells from umbilical cord blood	Parekkadan, Biju; Sethu, Palaniappan; Van Poll, Daan; Yarmush, Martin L.; Toner, Mehmet	TISSUE ENGINEERING	2007	21	1.91	0	0	0	0	0	0	5	0	3	4	2	3	2	2	0	0
Skin epithelial cells in mice from umbilical cord blood mesenchymal stem cells	Dai, Yucheng; Li, Jian; Li, Jie; Dai, Ge; Mu, Haiyan; Wu, Qiong; Hu, Kuikui; Cao, Qing	BURNS	2007	21	1.91	0	0	0	0	0	0	0	1	2	3	3	0	3	4	4	1
Umbilical-cord-blood-derived mesenchymal stem cells seeded onto fibronectin-immobilized polycaprolactone nanofiber improve cardiac function	Kang, Byung-Jae; Kim, Hwan; Lee, Seul Ki; Kim, Joohyun; Shen, Yiming; Jung, Sunyoung; Kang, Kyung-Sun; Im, Sung Gap; Lee, So Yeong; Choi, Mincheol; Hwang, Nathaniel S.; Cho, Je-Yoel	ACTA BIOMATERIALIA	2014	20	5	0	0	0	0	0	0	0	0	0	0	0	0	3	5	9	3
Chondrogenic differentiation of umbilical cord-derived mesenchymal stem cells in type I collagen-hydrogel for cartilage engineering	Chen, Xuebin; Zhang, Fang; He, Xinhong; Xu, Yinsheng; Yang, Zhiping; Chen, Li; Zhou, Shaomei; Yang, Yishu; Zhou, Zhixiang; Sheng, Wang; Zeng, Yi	INJURY-INTERNATIONAL JOURNAL OF THE CARE OF THE INJURED	2013	20	4	0	0	0	0	0	0	0	0	0	0	0	0	10	6	1	3
Safety and Efficacy of Umbilical Cord Mesenchymal Stem Cell Therapy in Hereditary Spinocerebellar Ataxia	Jin, Jia-Li; Liu, Zhuo; Lu, Zhen-Juan; Guan, De-Ning; Wang, Chong; Chen, Zhi-Bin; Zhang, Jun; Zhang, Wei-Yun; Wu, Jia-Yong; Xu, Yun	CURRENT NEUROVASCULAR RESEARCH	2013	20	4	0	0	0	0	0	0	0	0	0	0	0	2	3	6	6	3
Human Application of Ex Vivo Expanded Umbilical Cord-Derived Mesenchymal Stem Cells: Enhance Hematopoiesis After Cord Blood Transplantation	Wu, Kang-Hsi; Tsai, Chris; Wu, Han-Ping; Sieber, Martin; Peng, Ching-Tien; Chao, Yu-Hua	CELL TRANSPLANTATION	2013	20	4	0	0	0	0	0	0	0	0	0	0	0	0	3	4	12	1
CD271 as a Marker for Mesenchymal Stem Cells in Bone Marrow versus Umbilical Cord Blood	Watson, J. Tracy; Foo, Teresa; Wu, Jin; Moed, Berton R.; Thorpe, Margaret; Schon, Lew; Zhang, Zijun	CELLS TISSUES ORGANS	2013	20	4	0	0	0	0	0	0	0	0	0	0	0	1	5	8	3	3
Human Umbilical Cord Mesenchymal Stem Cells as Vehicles of CD20-Specific TRAIL Fusion Protein Delivery: A Double-Target Therapy against Non-Hodgkin's Lymphoma	Yan, Cihui; Li, Shuangjing; Li, Zhenzhen; Peng, Hongwei; Yuan, Xiangfei; Jiang, Linlin; Zhang, Yanjun; Fan, Dongmei; Hu, Xiao; Yang, Ming; Xiong, Dongsheng	MOLECULAR PHARMACEUTICS	2013	20	4	0	0	0	0	0	0	0	0	0	0	0	1	3	5	9	2
Implication of NOD1 and NOD2 for the Differentiation of Multipotent Mesenchymal Stem Cells Derived from Human Umbilical Cord Blood	Kim, Hyung-Sik; Shin, Tae-Hoon; Yang, Se-Ran; Seo, Min-Soo; Kim, Dong-Jae; Kang, Soo-Kyung; Park, Jong-Hwan; Kang, Kyung-Sun	PLOS ONE	2010	20	2.5	0	0	0	0	0	0	0	0	0	2	6	5	3	3	1	0
Efficient expansion of mesenchymal stromal cells from umbilical cord under low serum conditions	Girdlestone, John; Limbani, Vasanti A.; Cutler, Antony J.; Navarrete, Cristina V.	CYTOTHERAPY	2009	20	2.22	0	0	0	0	0	0	0	0	2	4	3	2	3	5	1	0
Extracellular matrix gel is necessary for in vitro cultivation of insulin producing cells from human umbilical cord blood derived mesenchymal stem cells	Gao Feng; Wu De-quan; Hu Yan-hua; Jin Guang-xin	CHINESE MEDICAL JOURNAL	2008	20	2	0	0	0	0	0	0	0	1	4	5	3	3	0	1	2	1
Efficient intracytoplasmic labeling of human umbilical cord blood mesenchymal stromal cells with ferumoxides	Lee, Jae Kwon; Lee, Man Kyoung; Jin, Hye Jin; Kim, Dal-Soo; Yang, Yoon Sun; Oh, Wonil; Yang, Sung-Eun; Park, Tae Seok; Lee, Soo Yeol; Kim, Bum-Soo; Jeun, Sin-Soo	CELL TRANSPLANTATION	2007	20	1.82	0	0	0	0	0	0	2	3	1	2	2	4	0	5	1	0
Bone tissue engineering via human induced pluripotent, umbilical cord and bone marrow mesenchymal stem cells in rat cranium	Wang, Ping; Liu, Xian; Zhao, Liang; Weir, Michael D.; Sun, Jirun; Chen, Wenchuan; Man, Yi; Xu, Hockin H. K.	ACTA BIOMATERIALIA	2015	19	6.33	0	0	0	0	0	0	0	0	0	0	0	0	0	3	11	5
An Increase in CD3+CD4+CD25+Regulatory T Cells after Administration of Umbilical Cord-Derived Mesenchymal Stem Cells during Sepsis	Chao, Yu-Hua; Wu, Han-Ping; Wu, Kang-Hsi; Tsai, Yi-Giien; Peng, Ching-Tien; Lin, Kuan-Chia; Chao, Wan-Ru; Lee, Maw-Sheng; Fu, Yun-Ching	PLOS ONE	2014	19	4.75	0	0	0	0	0	0	0	0	0	0	0	0	0	8	7	4
Human Umbilical Cord Blood-Derived Mesenchymal Stem Cells Producing IL15 Eradicate Established Pancreatic Tumor in Syngeneic Mice	Jing, Wei; Chen, Ying; Lu, Lei; Hu, Xiangui; Shao, Chenghao; Zhang, Yijie; Zhou, Xuyu; Zhou, Yingqi; Wu, Lang; Liu, Rui; Fan, Kexing; Jin, Gang	MOLECULAR CANCER THERAPEUTICS	2014	19	4.75	0	0	0	0	0	0	0	0	0	0	0	0	0	8	7	4
Are serum-free and xeno-free culture conditions ideal for large scale clinical grade expansion of Wharton's jelly derived mesenchymal stem cells? A comparative study	Swamynathan, Priyanka; Venugopal, Parvathy; Kannan, Suresh; Thej, Charan; Kolkundar, Udaykumar; Bhagwat, Swaroop; Ta, Malancha; Sen Majumdar, Anish; Balasubramanian, Sudha	STEM CELL RESEARCH & THERAPY	2014	19	4.75	0	0	0	0	0	0	0	0	0	0	0	0	0	8	5	6
Low oxygen atmosphere facilitates proliferation and maintains undifferentiated state of umbilical cord mesenchymal stem cells in an hypoxia inducible factor-dependent manner	Drela, Katarzyna; Sarnowska, Anna; Siedlecka, Patrycja; Szablowska-Gadomska, Ilona; Wielgos, Miroslaw; Jurga, Marcin; Lukomska, Barbara; Domanska-Janik, Krystyna	CYTOTHERAPY	2014	19	4.75	0	0	0	0	0	0	0	0	0	0	0	0	2	5	11	1
Comparison of articular cartilage repair with different hydrogel-human umbilical cord blood-derived mesenchymal stem cell composites in a rat model	Chung, Jun Young; Song, Minjung; Ha, Chul-Won; Kim, Jin-A; Lee, Choong-Hee; Park, Yong-Beom	STEM CELL RESEARCH & THERAPY	2014	19	4.75	0	0	0	0	0	0	0	0	0	0	0	0	1	7	7	4
Human mesenchymal stem cells from the umbilical cord matrix: Successful isolation and ex vivo expansion using serum-/xeno-free culture media	Simoes, Irina N.; Boura, Joana S.; dos Santos, Francisco; Andrade, Pedro Z.; Cardoso, Carla M. P.; Gimble, Jeffrey M.; da Silva, Claudia L.; Cabral, Joaquim M. S.	BIOTECHNOLOGY JOURNAL	2013	19	3.8	0	0	0	0	0	0	0	0	0	0	0	3	3	5	5	3
Mesenchymal Stem Cells Isolated from Peripheral Blood and Umbilical Cord Wharton's Jelly	Trivanovic, Drenka; Kocic, Jelena; Mojsilovic, Slavko; Krstic, Aleksandra; Ilic, Vesna; Djordjevic, Ivana Okic; Santibanez, Juan Francisco; Jovcic, Gordana; Terzic, Milan; Bugarski, Diana	SRPSKI ARHIV ZA CELOKUPNO LEKARSTVO	2013	19	3.8	0	0	0	0	0	0	0	0	0	0	0	2	1	10	3	3
Wharton's Jelly or Bone Marrow Mesenchymal Stromal Cells Improve Cardiac Function Following Myocardial Infarction for More Than 32 Weeks in a Rat Model: A Preliminary Report	Lopez, Yelica; Lutjemeier, Barbara; Seshareddy, Kiran; Trevino, Elizabeth M.; Hageman, K. Sue; Musch, Timothy I.; Borgarelli, Michele; Weiss, Mark L.	CURRENT STEM CELL RESEARCH & THERAPY	2013	19	3.8	0	0	0	0	0	0	0	0	0	0	0	4	3	7	4	1
Use of poly(DL-lactide-epsilon-caprolactone) membranes and mesenchymal stem cells from the Wharton's jelly of the umbilical cord for promoting nerve regeneration in axonotmesis: In vitro and in vivo analysis	Gaertner, A.; Pereira, T.; Armada-da-Silva, P. A. S.; Amorim, I.; Gomes, R.; Ribeiro, J.; Franca, M. L.; Lopes, C.; Porto, B.; Sousa, R.; Bombaci, A.; Ronchi, G.; Fregnan, F.; Varejao, A. S. P.; Luis, A. L.; Geuna, S.; Maurico, A. C.	DIFFERENTIATION	2012	19	3.17	0	0	0	0	0	0	0	0	0	0	0	4	8	2	2	3
Promising new potential for mesenchymal stem cells derived from human umbilical cord Wharton's jelly: sweat gland cell-like differentiative capacity	Xu, Yongan; Huang, Sha; Ma, Kui; Fu, Xiaobing; Han, Weidong; Sheng, Zhiyong	JOURNAL OF TISSUE ENGINEERING AND REGENERATIVE MEDICINE	2012	19	3.17	0	0	0	0	0	0	0	0	0	0	1	5	3	5	4	1
Proteomic Validation of Multifunctional Molecules in Mesenchymal Stem Cells Derived from Human Bone Marrow, Umbilical Cord Blood and Peripheral Blood	Kim, Jumi; Shin, Jeong Min; Jeon, Young Joo; Chung, Hyung Min; Chae, Jung-Il	PLOS ONE	2012	19	3.17	0	0	0	0	0	0	0	0	0	0	0	4	4	4	6	1
Allogeneic transplantation of umbilical cord-derived mesenchymal stem cells for diffuse alveolar hemorrhage in systemic lupus erythematosus	Shi, Dongyan; Wang, Dandan; Li, Xia; Zhang, Huayong; Che, Nan; Lu, Zhimin; Sun, Lingyun	CLINICAL RHEUMATOLOGY	2012	19	3.17	0	0	0	0	0	0	0	0	0	0	1	4	3	6	2	3
Human umbilical cord mesenchymal stem cells derived from Wharton's jelly differentiate into insulin-producing cells in vitro	Wang Hong-wu; Lin Li-min; He Hong-yan; You Fang; Li Wei-zhong; Huang Tian-hua; Ma Gui-xia; Ma Lian	CHINESE MEDICAL JOURNAL	2011	19	2.71	0	0	0	0	0	0	0	0	0	1	3	2	3	0	8	2
Galectin-3 secreted by human umbilical cord blood-derived mesenchymal stem cells reduces amyloid-beta 42 neurotoxicity in vitro	Kim, Ju-Yeon; Kim, Dong Hyun; Kim, Dal-Soo; Kim, Ji Hyun; Jeong, Sang Young; Jeon, Hong Bae; Lee, Eun Hui; Yang, Yoon Sun; Oh, Wonil; Chang, Jong Wook	FEBS LETTERS	2010	19	2.38	0	0	0	0	0	0	0	0	0	3	1	3	3	3	5	1
Promigratory Activity of Oxytocin on Umbilical Cord Blood-Derived Mesenchymal Stem Cells	Kim, Yong Sook; Kwon, Jin Sook; Hong, Moon Hwa; Kim, Jin; Song, Chang Hun; Jeong, Myung Ho; Cho, Jeong Gwan; Park, Jong Chun; Kang, Jung Chae; Ahn, Youngkeun	ARTIFICIAL ORGANS	2010	19	2.38	0	0	0	0	0	0	0	0	0	3	6	5	1	0	2	2
Paracrine effect of canine allogenic umbilical cord blood-derived mesenchymal stromal cells mixed with beta-tricalcium phosphate on bone regeneration in ectopic implantations	Byeon, Ye-Eun; Ryu, Hak-Hyun; Park, Sung Su; Koyama, Yoshihisa; Kikuchi, Masanori; Kim, Wan Hee; Kang, Kyung-Sun; Kweon, Oh-Kyeong	CYTOTHERAPY	2010	19	2.38	0	0	0	0	0	0	0	0	0	0	6	4	4	3	1	1
Isolation, expansion and characterisation of mesenchymal stem cells from human bone marrow, adipose tissue, umbilical cord blood and matrix: a comparative study	Secunda, R.; Vennila, Rosy; Mohanashankar, A. M.; Rajasundari, M.; Jeswanth, S.; Surendran, R.	CYTOTECHNOLOGY	2015	18	6	0	0	0	0	0	0	0	0	0	0	0	0	1	5	7	5
Conditioned medium from umbilical cord mesenchymal stem cells induces migration and angiogenesis	Shen, Chongyang; Lie, Puchang; Miao, Tianyu; Yu, Meixing; Lu, Qiao; Feng, Ting; Li, Jinrong; Zu, Tingting; Liu, Xiaohuan; Li, Hong	MOLECULAR MEDICINE REPORTS	2015	18	6	0	0	0	0	0	0	0	0	0	0	0	0	0	1	12	5
Evaluation of in vitro and in vivo osteogenic differentiation of nano-hydroxyapatite/chitosan/poly(lactide-co-glycolide) scaffolds with human umbilical cord mesenchymal stem cells	Wang, Fei; Zhang, Yin-Cheng; Zhou, Hong; Guo, Yu-Cheng; Su, Xiao-Xia	JOURNAL OF BIOMEDICAL MATERIALS RESEARCH PART A	2014	18	4.5	0	0	0	0	0	0	0	0	0	0	0	0	4	6	7	1
Cotransplantation of haploidentical hematopoietic and umbilical cord mesenchymal stem cells with a myeloablative regimen for refractory/relapsed hematologic malignancy	Wu, Yamei; Wang, Zhihong; Cao, Yongbin; Xu, Lixin; Li, Xiaohong; Liu, Pei; Yan, Pei; Liu, Zhouyang; Zhao, Dandan; Wang, Jing; Wu, Xiaoxiong; Gao, Chunji; Da, Wanming; Han, Zhongchao	ANNALS OF HEMATOLOGY	2013	18	3.6	0	0	0	0	0	0	0	0	0	0	0	0	1	6	8	3
Treatment of Foot Disease in Patients with Type 2 Diabetes Mellitus using Human Umbilical Cord Blood Mesenchymal Stem Cells: Response and Correction of Immunological Anomalies	Li, Xiao-Yan; Zheng, Zhao-Hui; Li, Xue-Yi; Guo, Jian; Zhang, Yan; Li, Hui; Wang, Yang-Wei; Ren, Jun; Wu, Zhen-Biao	CURRENT PHARMACEUTICAL DESIGN	2013	18	3.6	0	0	0	0	0	0	0	0	0	0	0	1	6	6	4	1
New Frontiers in Regenerative Medicine in Cardiology: The Potential of Wharton's Jelly Mesenchymal Stem Cells	Corrao, Simona; La Rocca, Giampiero; Lo Iacono, Melania; Zummo, Giovanni; Gerbino, Aldo; Farina, Felicia; Anzalone, Rita	CURRENT STEM CELL RESEARCH & THERAPY	2013	18	3.6	0	0	0	0	0	0	0	0	0	0	0	4	4	5	3	2
In vitro differentiation of human umbilical cord mesenchymal stem cells (hUCMSCs), derived from Wharton's jelly, into choline acetyltransferase (ChAT)-positive cells	Zhang, Lei; Tan, Xuefeng; Dong, Chuanming; Zou, Linqing; Zhao, Heyan; Zhang, Xinhua; Tian, Meiling; Jin, Guohua	INTERNATIONAL JOURNAL OF DEVELOPMENTAL NEUROSCIENCE	2012	18	3	0	0	0	0	0	0	0	0	0	0	0	4	6	3	5	0
Mesenchymal stem cells from umbilical cord blood: parameters for isolation, characterization and adipogenic differentiation	Sibov, Tatiana Tais; Severino, P.; Marti, L. C.; Pavon, L. F.; Oliveira, D. M.; Tobo, P. R.; Campos, A. H.; Paes, A. T.; Amaro, E., Jr.; Gamarra, L. F.; Moreira-Filho, C. A.	CYTOTECHNOLOGY	2012	18	3	0	0	0	0	0	0	0	0	0	0	0	2	4	4	7	1
In vivo hepatic differentiation of mesenchymal stem cells from human umbilical cord blood after transplantation into mice with liver injury	Yu, Jiong; Cao, Hongcui; Yang, Jinfeng; Pan, Qiaoling; Ma, Jing; Li, Jianzhou; Li, Yanyuan; Li, Jun; Wang, Yingjie; Li, Lanjuan	BIOCHEMICAL AND BIOPHYSICAL RESEARCH COMMUNICATIONS	2012	18	3	0	0	0	0	0	0	0	0	0	0	1	5	3	4	3	2
Mesenchymal stem cells derived from Wharton's jelly: Comparative phenotype analysis between tissue and in vitro expansion	Margossian, Talar; Reppel, Loic; Makdissy, Norman; Stoltz, Jean-Francois; Bensoussan, Daniele; Huselstein, Celine	BIO-MEDICAL MATERIALS AND ENGINEERING	2012	18	3	0	0	0	0	0	0	0	0	0	0	0	6	7	3	2	0
Umbilical cord mesenchymal stem cells suppress B-cell proliferation and differentiation	Che, Nan; Li, Xia; Zhou, Shiliang; Liu, Rui; Shi, Dongyan; Lu, Liwei; Sun, Lingyun	CELLULAR IMMUNOLOGY	2012	18	3	0	0	0	0	0	0	0	0	0	0	1	5	5	2	3	2
Human Umbilical Cord Blood-Derived Mesenchymal Stem Cell Therapy Promotes Functional Recovery of Contused Rat Spinal Cord through Enhancement of Endogenous Cell Proliferation and Oligogenesis	Park, Sang In; Lim, Jung Yeon; Jeong, Chang Hyun; Kim, Seong Muk; Jun, Jin Ae; Jeun, Sin-Soo; Oh, Won Il	JOURNAL OF BIOMEDICINE AND BIOTECHNOLOGY	2012	18	3	0	0	0	0	0	0	0	0	0	0	1	7	2	3	4	1
Isolation and Differentiation of Mesenchymal Stem Cells From Bovine Umbilical Cord Blood	Raoufi, M. F.; Tajik, P.; Dehghan, M. M.; Eini, F.; Barin, A.	REPRODUCTION IN DOMESTIC ANIMALS	2011	18	2.57	0	0	0	0	0	0	0	0	0	0	1	4	2	4	4	3
p38 MAPK Contributes to the Growth Inhibition of Leukemic Tumor Cells Mediated by Human Umbilical Cord Mesenchymal Stem Cells	Tian, Kun; Yang, Shaoguang; Ren, Qian; Han, Zhibo; Lu, Shihong; Ma, Fengxia; Zhang, Lei; Han, Zhongchao	CELLULAR PHYSIOLOGY AND BIOCHEMISTRY	2010	18	2.25	0	0	0	0	0	0	0	0	0	2	2	3	7	2	1	1
Exosomes Derived from Human Umbilical Cord Mesenchymal Stem Cells Relieve Acute Myocardial Ischemic Injury	Zhao, Yuanyuan; Sun, Xiaoxian; Cao, Wenming; Ma, Jie; Sun, Li; Qian, Hui; Zhu, Wei; Xu, Wenrong	STEM CELLS INTERNATIONAL	2015	17	5.67	0	0	0	0	0	0	0	0	0	0	0	0	0	0	11	6
Wharton's Jelly Derived Mesenchymal Stem Cells: Future of Regenerative Medicine? Recent Findings and Clinical Significance	Kalaszczynska, Ilona; Ferdyn, Katarzyna	BIOMED RESEARCH INTERNATIONAL	2015	17	5.67	0	0	0	0	0	0	0	0	0	0	0	0	0	2	7	8
Proangiogenic Compositions of Microvesicles Derived from Human Umbilical Cord Mesenchymal Stem Cells	Chen, Jianying; Liu, Zhenjun; Hong, Mian Ming; Zhang, Hongzhe; Chen, Can; Xiao, Mengyuan; Wang, Junxian; Yao, Feng; Ba, Mingchuan; Liu, Jinghu; Guo, Zi-Kuan; Zhong, Jixin	PLOS ONE	2014	17	4.25	0	0	0	0	0	0	0	0	0	0	0	0	0	2	12	3
Comparison of human mesenchymal stem cells isolated by explant culture method from entire umbilical cord and Wharton's jelly matrix	Hendijani, Fatemeh; Sadeghi-Aliabadi, Hojjat; Javanmard, Shaghayegh Haghjooy	CELL AND TISSUE BANKING	2014	17	4.25	0	0	0	0	0	0	0	0	0	0	0	0	0	8	8	1
Umbilical Cord Mesenchymal Stem Cells Suppress Host Rejection THE ROLE OF THE GLYCOCALYX	Coulson-Thomas, Vivien Jane; Gesteira, Tarsis Ferreira; Hascall, Vincent; Kao, Winston	JOURNAL OF BIOLOGICAL CHEMISTRY	2014	17	4.25	0	0	0	0	0	0	0	0	0	0	0	0	0	6	7	4
Umbilical cord tissue-derived mesenchymal stem cells induce apoptosis in PC-3 prostate cancer cells through activation of JNK and downregulation of PI3K/AKT signaling	Han, Ihn; Yun, Miyong; Kim, Eun-Ok; Kim, Bonglee; Jung, Min-Hyung; Kim, Sung-Hoon	STEM CELL RESEARCH & THERAPY	2014	17	4.25	0	0	0	0	0	0	0	0	0	0	0	0	1	9	4	3
Trimetazidine Protects Umbilical Cord Mesenchymal Stem Cells Against Hypoxia and Serum Deprivation Induced Apoptosis by Activation of Akt	Gong, Xuhe; Fan, Guangpu; Wang, Wei; Wang, Guogan	CELLULAR PHYSIOLOGY AND BIOCHEMISTRY	2014	17	4.25	0	0	0	0	0	0	0	0	0	0	0	0	0	6	6	5
Dynamic microRNA Profiles of Hepatic Differentiated Human Umbilical Cord Lining-Derived Mesenchymal Stem Cells	Cui, Lina; Zhou, Xinmin; Li, Jinge; Wang, Liuyi; Wang, Jingbo; Li, Qiang; Chu, Jindong; Zheng, Linhua; Wu, Qiong; Han, Zheyi; Shi, Yongquan; Han, Ying; Fan, Daiming	PLOS ONE	2012	17	2.83	0	0	0	0	0	0	0	0	0	0	0	1	5	5	4	2
A quantitative proteomic and transcriptomic comparison of human mesenchymal stem cells from bone marrow and umbilical cord vein	Miranda, Helen Cristina; Herai, Roberto Hirochi; Thome, Carolina Hassibe; Gomes, Glauce Gaspar; Panepucci, Rodrigo Alexandre; Orellana, Maristela Delgado; Covas, Dimas Tadeu; Muotri, Alysson Renato; Greene, Lewis Joel; Faca, Vitor Marcel	PROTEOMICS	2012	17	2.83	0	0	0	0	0	0	0	0	0	0	0	3	4	6	4	0
Human umbilical cord provides a significant source of unexpanded mesenchymal stromal cells	Kikuchi-Taura, Akie; Taguchi, Akihiko; Kanda, Takayoshi; Inoue, Takayuki; Kasahara, Yukiko; Hirose, Haruka; Sato, Iori; Matsuyama, Tomohiro; Nakagomi, Takayuki; Yamahara, Kenichi; Stern, David; Ogawa, Hiroyasu; Soma, Toshihiro	CYTOTHERAPY	2012	17	2.83	0	0	0	0	0	0	0	0	0	0	0	3	1	7	5	1
Individual and combined effects of mesenchymal stromal cells and recombinant stimulatory cytokines on the in vitro growth of primitive hematopoietic cells from human umbilical cord blood	Flores-Guzman, Patricia; Flores-Figueroa, Eugenia; Montesinos, Juan J.; Martinez-Jaramillo, Guadalupe; Fernandez-Sanchez, Veronica; Valencia-Plata, Ignacio; Alarcon-Santos, Guadalupe; Mayani, Hector	CYTOTHERAPY	2009	17	1.89	0	0	0	0	0	0	0	0	0	2	1	7	0	3	2	2
Good manufacturing practice-compliant isolation and culture of human umbilical cord blood-derived mesenchymal stem cells	Phuc Van Pham; Ngoc Bich Vu; Vuong Minh Pham; Nhung Hai Truong; Truc Le-Buu Pham; Loan Thi-Tung Dang; Tam Thanh Nguyen; Anh Nguyen-Tu Bui; Ngoc Kim Phan	JOURNAL OF TRANSLATIONAL MEDICINE	2014	16	4	0	0	0	0	0	0	0	0	0	0	0	0	3	3	7	3
Characteristics of mesenchymal stem cells derived from Wharton's jelly of human umbilical cord and for fabrication of non-scaffold tissue-engineered cartilage	Liu, Shuyun; Hou, Ke Dong; Yuan, Mei; Peng, Jiang; Zhang, Li; Sui, Xiang; Zhao, Bin; Xu, Wenjing; Wang, Aiyuan; Lu, Shibi; Guo, Quanyi	JOURNAL OF BIOSCIENCE AND BIOENGINEERING	2014	16	4	0	0	0	0	0	0	0	0	0	0	0	0	1	10	3	2
Umbilical cord mesenchymal stem cells labeled with multimodal iron oxide nanoparticles with fluorescent and magnetic properties: application for in vivo cell tracking	Sibov, Tatiana T.; Pavon, Lorena F.; Miyaki, Liza A.; Mamani, Javier B.; Nucci, Leopoldo P.; Alvarim, Larissa T.; Silveira, Paulo H.; Marti, Luciana C.; Gamarra, L. F.	INTERNATIONAL JOURNAL OF NANOMEDICINE	2014	16	4	0	0	0	0	0	0	0	0	0	0	0	0	2	4	7	3
Differentiation of Human Umbilical Cord-derived Mesenchymal Stem Cells, WJ-MSCs, into Chondrogenic Cells in the Presence of Pulsed Electromagnetic Fields	Esposito, Marco; Lucariello, Angela; Costanzo, Carmelina; Fiumarella, Angelamaria; Giannini, Antonio; Riccardi, Giovanni; Riccio, Ilaria	IN VIVO	2013	16	3.2	0	0	0	0	0	0	0	0	0	0	0	0	5	5	3	3
Culturing on Wharton's Jelly Extract Delays Mesenchymal Stem Cell Senescence through p53 and p16INK4a/pRb Pathways	Hao, Haojie; Chen, Guanghui; Liu, Jiejie; Ti, Dongdong; Zhao, Yali; Xu, Shenjun; Fu, Xiaobing; Han, Weidong	PLOS ONE	2013	16	3.2	0	0	0	0	0	0	0	0	0	0	0	1	3	8	2	2
Maintenance and characterization of multi-potent mesenchymal stem cells isolated from canine umbilical cord matrix by collagenase digestion	Lee, K. S.; Nah, J-J; Lee, B. -C.; Lee, H. T.; Lee, H. -S.; So, B. -J.; Cha, S. -H.	RESEARCH IN VETERINARY SCIENCE	2013	16	3.2	0	0	0	0	0	0	0	0	0	0	0	2	3	4	2	5
Human Umbilical Cord-Derived Mesenchymal Stem Cells Downregulate Inflammatory Responses by Shifting the Treg/Th17 Profile in Experimental Colitis	Li, Liren; Liu, Suzhe; Xu, Yue; Zhang, Aixian; Jiang, Jinxia; Tan, Wei; Xing, Jing; Feng, Guijuan; Liu, Hong; Huo, Fangxin; Tang, Qiyun; Gu, Zhifeng	PHARMACOLOGY	2013	16	3.2	0	0	0	0	0	0	0	0	0	0	0	0	2	7	3	4
The Assessment of Cryopreservation Conditions for Human Umbilical Cord Stroma-Derived Mesenchymal Stem Cells towards a Potential Use for Stem Cell Banking	Balci, Deniz; Can, Alp	CURRENT STEM CELL RESEARCH & THERAPY	2013	16	3.2	0	0	0	0	0	0	0	0	0	0	0	2	3	5	6	0
Differentiation of umbilical cord mesenchymal stem cells into steroidogenic cells in comparison to bone marrow mesenchymal stem cells	Wei, X.; Peng, G.; Zheng, S.; Wu, X.	CELL PROLIFERATION	2012	16	2.67	0	0	0	0	0	0	0	0	0	0	1	1	2	5	4	3
Sphingosine-1-phosphate promotes the differentiation of human umbilical cord mesenchymal stem cells into cardiomyocytes under the designated culturing conditions	Zhao, Zhenqiang; Chen, Zhibin; Zhao, Xiubo; Pan, Fang; Cai, Meihua; Wang, Tan; Zhang, Henggui; Lu, Jian R.; Lei, Ming	JOURNAL OF BIOMEDICAL SCIENCE	2011	16	2.29	0	0	0	0	0	0	0	0	0	0	3	6	2	3	2	0
Efficient Generation of Multipotent Mesenchymal Stem Cells from Umbilical Cord Blood in Stroma-Free Liquid Culture	Peters, Rowayda; Wolf, Monika J.; van den Broek, Maries; Nuvolone, Mario; Dannenmann, Stefanie; Stieger, Bruno; Rapold, Reto; Konrad, Daniel; Rubin, Arnold; Bertino, Joseph R.; Aguzzi, Adriano; Heikenwalder, Mathias; Knuth, Alexander K.	PLOS ONE	2010	16	2	0	0	0	0	0	0	0	0	0	1	6	3	1	2	3	0
Application of mesenchymal stem cells derived from bone marrow and umbilical cord in human hair multiplication	Yoo, Bo-Young; Shin, Youn-Ho; Yoon, Hee-Hoon; Seo, Young-Kwon; Song, Kye-Yong; Park, Juni-Keug	JOURNAL OF DERMATOLOGICAL SCIENCE	2010	16	2	0	0	0	0	0	0	0	0	0	0	2	7	0	3	4	0
No contribution of umbilical cord mesenchymal stromal cells to capillarization and venularization of hepatic sinusoids accompanied by hepatic differentiation in carbon tetrachloride-induced mouse liver fibrosis	Ren, Hongying; Zhao, Qinjun; Cheng, Tao; Lu, Shihong; Chen, Zhong; Meng, Lei; Zhu, Xiaofan; Yang, Shaoguang; Xing, Wen; Xiao, Yongdi; Ren, Qian; Chi, Ying; Gu, Dongsheng; Yang, Renchi; Han, Zhong Chao	CYTOTHERAPY	2010	16	2	0	0	0	0	0	0	0	0	0	3	3	2	1	7	0	0
Optimizing isolation culture and freezing methods to preserve Wharton's jelly's mesenchymal stem cell (MSC) properties: an MSC banking protocol validation for the Hellenic Cord Blood Bank	Chatzistamatiou, Theofanis K.; Papassavas, Andreas C.; Michalopoulos, Efstathios; Gamaloutsos, Christos; Mallis, Panagiotis; Gontika, Ioanna; Panagouli, Effrosyni; Koussoulakos, Stauros L.; Stavropoulos-Giokas, Catherine	TRANSFUSION	2014	15	3.75	0	0	0	0	0	0	0	0	0	0	0	0	0	5	10	0
Functional analysis reveals angiogenic potential of human mesenchymal stem cells from Wharton's jelly in dermal regeneration	Edwards, Sandra S.; Zavala, Gabriela; Prieto, Catalina P.; Elliott, Matias; Martinez, Samuel; Egana, Jose T.; Bono, Maria R.; Palma, Veronica	ANGIOGENESIS	2014	15	3.75	0	0	0	0	0	0	0	0	0	0	0	0	0	2	4	9
Intraarterial transplantation of human umbilical cord blood mononuclear cells is more efficacious and safer compared with umbilical cord mesenchymal stromal cells in a rodent stroke model	Karlupia, Neha; Manley, Nathan C.; Prasad, Kameshwar; Schaefer, Richard; Steinberg, Gary K.	STEM CELL RESEARCH & THERAPY	2014	15	3.75	0	0	0	0	0	0	0	0	0	0	0	0	0	8	6	1
Immunological characteristics of human umbilical cord mesenchymal stem cells and the therapeutic effects of their transplantion on hyperglycemia in diabetic rats	Wang, Hongwu; Qiu, Xiaoyan; Ni, Ping; Qiu, Xuerong; Lin, Xiaobo; Wu, Weizhao; Xie, Lichun; Lin, Limin; Min, Juan; Lai, Xiulan; Chen, Yunbin; Ho, Guyu; Ma, Lian	INTERNATIONAL JOURNAL OF MOLECULAR MEDICINE	2014	15	3.75	0	0	0	0	0	0	0	0	0	0	0	0	0	7	3	5
Wharton's jelly-derived mesenchymal stem cells promote myocardial regeneration and cardiac repair after miniswine acute myocardial infarction	Zhang, Wei; Liu, Xiao-Cheng; Yang, Li; Zhu, De-Lin; Zhang, Ya-Dong; Chen, Yue; Zhang, Hai-Yan	CORONARY ARTERY DISEASE	2013	15	3	0	0	0	0	0	0	0	0	0	0	0	0	1	6	5	3
Transplantation of porcine umbilical cord matrix mesenchymal stem cells in a mouse model of Parkinson's disease	Kang, Eun-Ju; Lee, Young-Hyurk; Kim, Min-Jeong; Lee, Yeon-Mi; Kumar, B. Mohana; Jeon, Byeong-Gyun; Ock, Sun-A; Kim, Hyun-Joon; Rho, Gyu-Jin	JOURNAL OF TISSUE ENGINEERING AND REGENERATIVE MEDICINE	2013	15	3	0	0	0	0	0	0	0	0	0	0	1	2	2	5	4	1
Isolation and characterization of mesenchymal stem cells from whole human umbilical cord applying a single enzyme approach	Zhang, Hao; Zhang, Bin; Tao, Yanling; Cheng, Mei; Hu, Jiangwei; Xu, Man; Chen, Hu	CELL BIOCHEMISTRY AND FUNCTION	2012	15	2.5	0	0	0	0	0	0	0	0	0	0	0	2	5	4	3	1
A Toxicity Study of Multiple-Administration Human Umbilical Cord Mesenchymal Stem Cells in Cynomolgus Monkeys	Wang, Youwei; Han, Zhi-Bo; Ma, Jinling; Zuo, Conglin; Geng, Jie; Gong, Wei; Sun, Yunxia; Li, Hongzhen; Wang, Bin; Zhang, Lei; He, Yanan; Han, Zhong Chao	STEM CELLS AND DEVELOPMENT	2012	15	2.5	0	0	0	0	0	0	0	0	0	0	0	4	4	4	2	1
Umbilical Cord-Derived Mesenchymal Stem Cells for Hematopoietic Stem Cell Transplantation	Chao, Yu-Hua; Wu, Han-Ping; Chan, Chin-Kan; Tsai, Chris; Peng, Ching-Tien; Wu, Kang-Hsi	JOURNAL OF BIOMEDICINE AND BIOTECHNOLOGY	2012	15	2.5	0	0	0	0	0	0	0	0	0	0	0	4	5	3	2	1
Transplantation of Human Umbilical Cord Blood Mesenchymal Stem Cells Improves Survival Rates in a Rat Model of Acute Hepatic Necrosis	Shi, Ling-Ling; Liu, Fu-Ping; Wang, De-Wen	AMERICAN JOURNAL OF THE MEDICAL SCIENCES	2011	15	2.14	0	0	0	0	0	0	0	0	0	0	3	0	3	8	0	1
Human Cytokine Expression Profile in Various Conditioned Media for In Vitro Expansion Bone Marrow and Umbilical Cord Blood Immunophenotyped Mesenchymal Stem Cells	Jenhani, F.; Durand, V.; Ben Azouna, N.; Thallet, S.; Ben Othmen, T.; Bejaoui, M.; Domenech, J.	TRANSPLANTATION PROCEEDINGS	2011	15	2.14	0	0	0	0	0	0	0	0	0	0	4	5	1	3	2	0
Umbilical Cord-Derived Mesenchymal Stem Cells With Forced Expression of Hepatocyte Growth Factor Enhance Remyelination and Functional Recovery in a Rat Intracerebral Hemorrhage Model	Liu, An Min; Lu, Gang; Tsang, Kam Sze; Li, Guo; Wu, Yan; Huang, Zheng Song; Ng, Ho Keung; Kung, Hsiang Fu; Poon, Wai Sang	NEUROSURGERY	2010	15	1.88	0	0	0	0	0	0	0	0	1	3	4	2	1	0	2	2
Generation of neuronal-like cells from umbilical cord blood-derived mesenchymal stem cells of a RFP-transgenic cloned cat	Jin, Guang-Zhen; Yin, Xi-Jun; Yu, Xian-Feng; Cho, Su-Jin; Choi, Eu-Gene; Lee, Young-S; Jeon, Jin-Tae; Yee, Sung-Tae; Kong, Il-Keun	JOURNAL OF VETERINARY MEDICAL SCIENCE	2008	15	1.5	0	0	0	0	0	0	0	0	0	3	2	2	5	1	2	0
Growth kinetics of human mesenchymal stem cells from bone marrow and umbilical cord blood	Kang, TJ; Yeom, JE; Lee, HJ; Rho, SH; Han, H; Chae, GT	ACTA HAEMATOLOGICA	2004	15	1.07	0	0	0	0	2	2	2	2	2	3	0	0	1	0	1	0
Umbilical Cord Mesenchymal Stromal Cell With Autologous Bone Marrow Cell Transplantation in Established Type 1 Diabetes: A Pilot Randomized Controlled Open-Label Clinical Study to Assess Safety and Impact on Insulin Secretion	Cai, Jinquan; Wu, Zhixian; Xu, Xiumin; Liao, Lianming; Chen, Jin; Huang, Lianghu; Wu, Weizhen; Luo, Fang; Wu, Chenguang; Pugliese, Alberto; Pileggi, Antonello; Ricordi, Camillo; Tan, Jianming	DIABETES CARE	2016	14	7	0	0	0	0	0	0	0	0	0	0	0	0	0	0	9	5
Human umbilical cord mesenchymal stem cells protect against ischemic brain injury in mouse by regulating peripheral immunoinflammation	Cheng, Qiantao; Zhang, Zhuo; Zhang, Shenyang; Yang, Hui; Zhang, Xin; Pan, Jie; Weng, Leihua; Sha, Dujuan; Zhu, Min; Hu, Xiang; Xu, Yun	BRAIN RESEARCH	2015	14	4.67	0	0	0	0	0	0	0	0	0	0	0	0	0	2	10	2
Human umbilical cord blood-derived mesenchymal stem cell transplantation for the treatment of spinal cord injury	Cui, Bingzhou; Li, En; Yang, Bo; Wang, Bo	EXPERIMENTAL AND THERAPEUTIC MEDICINE	2014	14	3.5	0	0	0	0	0	0	0	0	0	0	0	0	1	6	6	1
Galectin-1 stimulates motility of human umbilical cord blood-derived mesenchymal stem cells by downregulation of smad2/3-dependent collagen 3/5 and upregulation of NF-kappa B-dependent fibronectin/laminin 5 expression	Yun, S. P.; Lee, S-J; Jung, Y. H.; Han, H. J.	CELL DEATH & DISEASE	2014	14	3.5	0	0	0	0	0	0	0	0	0	0	0	0	1	6	7	0
Microencapsulated VEGF gene-modified umbilical cord mesenchymal stromal cells promote the vascularization of tissue-engineered dermis: an experimental study	Han, Yanfu; Tao, Ran; Han, Yanqing; Sun, Tianjun; Chai, Jiake; Xu, Guang; Liu, Jing	CYTOTHERAPY	2014	14	3.5	0	0	0	0	0	0	0	0	0	0	0	0	2	8	2	2
The Potential of Human Umbilical Cord-Derived Mesenchymal Stem Cells as a Novel Cellular Therapy for Multiple Sclerosis	Li, Jin-Feng; Zhang, Da-Jin; Geng, Tongchao; Chen, Lin; Huang, Hongyun; Yin, Hong-Lei; Zhang, Yu-zhen; Lou, Ji-Yu; Cao, Bingzhen; Wang, Yun-Liang	CELL TRANSPLANTATION	2014	14	3.5	0	0	0	0	0	0	0	0	0	0	0	0	0	5	5	4
Human umbilical cord mesenchymal stromal cells exhibit immature nucleus pulposus cell phenotype in a laminin-rich pseudo-three-dimensional culture system	Chon, Brian H.; Lee, Esther J.; Jing, Liufang; Setton, Lori A.; Chen, Jun	STEM CELL RESEARCH & THERAPY	2013	14	2.8	0	0	0	0	0	0	0	0	0	0	0	1	2	3	7	1
Mesenchymal Stem Cell Population Isolated From the Subepithelial Layer of Umbilical Cord Tissue	Patel, Amit N.; Vargas, Vanessa; Revello, Patricia; Bull, David A.	CELL TRANSPLANTATION	2013	14	2.8	0	0	0	0	0	0	0	0	0	0	0	2	1	6	5	0
Analysis of Differentiation Potentials and Gene Expression Profiles of Mesenchymal Stem Cells Derived from Periodontal Ligament and Wharton's Jelly of the Umbilical Cord	Yu, Shi; Long, Jie; Yu, Jinhua; Du, Juan; Ma, Ping; Ma, Yushi; Yang, Dongmei; Fan, Zhipeng	CELLS TISSUES ORGANS	2013	14	2.8	0	0	0	0	0	0	0	0	0	0	0	1	4	4	3	2
A dose-dependent function of follicular fluid on the proliferation and differentiation of umbilical cord mesenchymal stem cells (MSCs) of goat	Qiu, Pubin; Bai, Yaofu; Liu, Chao; He, Xin; Cao, Hui; Li, Mingzhao; Zhu, Haijing; Hua, Jinlian	HISTOCHEMISTRY AND CELL BIOLOGY	2012	14	2.33	0	0	0	0	0	0	0	0	0	0	1	4	3	2	3	1
MicroRNA and Messenger RNA Analyses of Mesenchymal Stem Cells Derived from Teeth and the Wharton Jelly of Umbilical Cord	Chen, Hua-Chien; Lee, Yun-Shien; Sieber, Martin; Lu, Huan-Ting; Wei, Pei-Cih; Wang, Chao-Nin; Peng, Hsiu-Huei; Chao, An-Shine; Cheng, Po-Jen; Chang, Shuenn-Dyh; Chen, Shu-Jen; Wang, Tzu-Hao	STEM CELLS AND DEVELOPMENT	2012	14	2.33	0	0	0	0	0	0	0	0	0	0	0	4	3	1	5	1
N-cadherin Determines Individual Variations in the Therapeutic Efficacy of Human Umbilical Cord Blood-derived Mesenchymal Stem Cells in a Rat Model of Myocardial Infarction	Lee, Eun Ju; Choi, Eue-Keun; Kang, Soo Kyoung; Kim, Gi-Hwan; Park, Ju Young; Kang, Hyun-Jae; Lee, Sae-Won; Kim, Keum-Hyun; Kwon, Jin Sook; Lee, Ki Hong; Ahn, Youngkeun; Lee, Ho-Jae; Cho, Hyun-Jai; Choi, Soo Jin; Oh, Won Il; Park, Young-Bae; Kim, Hyo-Soo	MOLECULAR THERAPY	2012	14	2.33	0	0	0	0	0	0	0	0	0	0	3	2	4	2	1	2
Human umbilical cord mesenchymal stromal cells in a sandwich approach for osteochondral tissue engineering	Wang, Limin; Zhao, Liang; Detamore, Michael S.	JOURNAL OF TISSUE ENGINEERING AND REGENERATIVE MEDICINE	2011	14	2	0	0	0	0	0	0	0	0	0	1	2	3	0	6	2	0
CRYOPRESERVATION OF UMBILICAL CORD BLOOD-DERIVED MESENCHYMAL STEM CELLS WITHOUT DIMETHYL SULFOXIDE	Wang, Hai-Yan; Lun, Zhao-Rong; Lu, Shu-Shen	CRYOLETTERS	2011	14	2	0	0	0	0	0	0	0	0	0	0	3	2	2	3	3	1
Osteoinduction in Umbilical Cord- and Palate Periosteum-Derived Mesenchymal Stem Cells	Caballero, Montserrat; Reed, Courtney R.; Madan, Gitanjali; van Aalst, John A.	ANNALS OF PLASTIC SURGERY	2010	14	1.75	0	0	0	0	0	0	0	0	1	2	0	4	3	2	1	1
Proteomic analysis of the hydrophobic fraction of mesenchymal stem cells derived from human umbilical cord blood	Jeong, Ju Ahn; Lee, Yoon; Lee, Woobok; Jung, Sangwon; Lee, Dong-Seong; Jeong, Namcheol; Lee, Hyun Soo; Bae, Yongsoo; Jeon, Choon-Ju; Kim, Hoeon	MOLECULES AND CELLS	2006	14	1.17	0	0	0	0	0	4	2	2	2	1	1	1	0	1	0	0
Intracoronary infusion of Wharton's jelly-derived mesenchymal stem cells in acute myocardial infarction: double-blind, randomized controlled trial	Gao, Lian R.; Chen, Yu; Zhang, Ning K.; Yang, Xi L.; Liu, Hui L.; Wang, Zhi G.; Yan, Xiao Y.; Wang, Yu; Zhu, Zhi M.; Li, Tian C.; Wang, Li H.; Chen, Hai Y.; Chen, Yun D.; Huang, Chao L.; Qu, Peng; Yao, Chen; Wang, Bin; Chen, Guang H.; Wang, Zhong M.; Xu, Zhao Y.; Bai, Jing; Lu, Di; Shen, Yan H.; Guo, Feng; Liu, Mu Y.; Yang, Yong; Ding, Yan C.; Yang, Ye; Tian, Hai T.; Ding, Qing A.; Li, Li N.; Yan…	BMC MEDICINE	2015	13	4.33	0	0	0	0	0	0	0	0	0	0	0	0	0	1	7	5
Three-dimensional spheroid cell culture of umbilical cord tissue-derived mesenchymal stromal cells leads to enhanced paracrine induction of wound healing	Santos, Jorge M.; Camoes, Sergio P.; Filipe, Elysse; Cipriano, Madalena; Barcia, Rita N.; Filipe, Mariana; Teixeira, Mariana; Simoes, Sandra; Gaspar, Manuela; Mosqueira, Diogo; Nascimento, Diana S.; Pinto-do-O, Perpetua; Cruz, Pedro; Cruz, Helder; Castro, Matilde; Miranda, Joana P.	STEM CELL RESEARCH & THERAPY	2015	13	4.33	0	0	0	0	0	0	0	0	0	0	0	0	0	0	7	6
Human umbilical cord mesenchymal stem cells promote peripheral nerve repair via paracrine mechanisms	Guo, Zhi-yuan; Sun, Xun; Xu, Xiao-long; Zhao, Qing; Peng, Jiang; Wang, Yu	NEURAL REGENERATION RESEARCH	2015	13	4.33	0	0	0	0	0	0	0	0	0	0	0	0	0	0	6	7
Generation of a Biomimetic Human Artificial Cornea Model Using Wharton's Jelly Mesenchymal Stem Cells	Garzon, Ingrid; Angel Martin-Piedra, Miguel; Alfonso-Rodriguez, Camilo; Gonzalez-Andrades, Miguel; Carriel, Victor; Martinez-Gomez, Carlos; Campos, Antonio; Alaminos, Miguel	INVESTIGATIVE OPHTHALMOLOGY & VISUAL SCIENCE	2014	13	3.25	0	0	0	0	0	0	0	0	0	0	0	0	1	4	3	5
Microvesicles Derived from Human Wharton's Jelly Mesenchymal Stem Cells Promote Human Renal Cancer Cell Growth and Aggressiveness through Induction of Hepatocyte Growth Factor	Du, Tao; Ju, Guanqun; Wu, Shuai; Cheng, Zhongliang; Cheng, Jun; Zou, Xiangyu; Zhang, Guangyuan; Miao, Shuai; Liu, Guohua; Zhu, Yingjian	PLOS ONE	2014	13	3.25	0	0	0	0	0	0	0	0	0	0	0	0	1	3	3	6
Stage-Specific Embryonic Antigen 4 in Wharton's Jelly-Derived Mesenchymal Stem Cells Is Not a Marker for Proliferation and Multipotency	He, Haiping; Nagamura-Inoue, Tokiko; Tsunoda, Hajime; Yuzawa, Miki; Yamamoto, Yuki; Yorozu, Pariko; Agata, Hideki; Tojo, Arinobu	TISSUE ENGINEERING PART A	2014	13	3.25	0	0	0	0	0	0	0	0	0	0	0	0	0	5	5	3
Malignant Transformation Potentials of Human Umbilical Cord Mesenchymal Stem Cells Both Spontaneously and via 3-Methycholanthrene Induction	Tang, Qiuling; Chen, Qiurong; Lai, Xiulan; Liu, Sizheng; Chen, Yezeng; Zheng, Zexin; Xie, Qingdong; Maldonado, Martin; Cai, Zhiwei; Qin, Shan; Ho, Guyu; Ma, Lian	PLOS ONE	2013	13	2.6	0	0	0	0	0	0	0	0	0	0	0	0	2	7	3	1
Ex Vivo Expansion of Hematopoietic Stem- and Progenitor Cells from Cord Blood in Coculture with Mesenchymal Stroma Cells from Amnion, Chorion, Wharton's Jelly, Amniotic Fluid, Cord Blood, and Bone Marrow	Klein, Caroline; Strobel, Julian; Zingsem, Juergen; Richter, Richard H.; Goecke, Tamme W.; Beckmann, Matthias W.; Eckstein, Reinhold; Weisbach, Volker	TISSUE ENGINEERING PART A	2013	13	2.6	0	0	0	0	0	0	0	0	0	0	0	0	3	2	5	3
Characterization and clinical application of mesenchymal stem cells from equine umbilical cord blood	Kang, Jun-Gu; Park, Sang-Bum; Seo, Min-Soo; Kim, Hyung-Sik; Chae, Joon-Seok; Kang, Kyung-Sun	JOURNAL OF VETERINARY SCIENCE	2013	13	2.6	0	0	0	0	0	0	0	0	0	0	0	0	5	5	2	1
Successful isolation of equine mesenchymal stromal cells from cryopreserved umbilical cord blood-derived mononuclear cell fractions	De Schauwer, C.; Van de Walle, G. R.; Piepers, S.; Hoogewijs, M. K.; Govaere, J. L. J.; Meyer, E.; Van Soom, A.	EQUINE VETERINARY JOURNAL	2013	13	2.6	0	0	0	0	0	0	0	0	0	0	0	1	4	3	5	0
Suppression of Cholangiocarcinoma Cell Growth by Human Umbilical Cord Mesenchymal Stem Cells: A Possible Role of Wnt and Akt Signaling	Liu, Juan; Han, Guoqing; Liu, Hui; Qin, Chengyong	PLOS ONE	2013	13	2.6	0	0	0	0	0	0	0	0	0	0	0	0	4	6	2	1
Immunomodulatory Effects of Human Umbilical Cord Wharton's Jelly-Derived Mesenchymal Stem Cells on Differentiation, Maturation and Endocytosis of Monocyte-Derived Dendritic Cells	Saeidi, Mohsen; Masoud, Ahmad; Shakiba, Yadollah; Hadjati, Jamshid; Bonab, Mandana Mohyeddin; Nicknam, Mohammad Hossein; Latifpour, Mostafa; Nikbin, Behrooz	IRANIAN JOURNAL OF ALLERGY ASTHMA AND IMMUNOLOGY	2013	13	2.6	0	0	0	0	0	0	0	0	0	0	0	0	1	6	5	1
Experimental Therapy for Lung Cancer: Umbilical Cord-Derived Mesenchymal Stem Cell-Mediated Interleukin-24 Delivery	Zhang, Xu; Zhang, Leilei; Xu, Wenrong; Qian, Hui; Ye, Shengqin; Zhu, Wei; Cao, Hongcui; Yan, Yongmin; Li, Wei; Wang, Mei; Wang, Wei; Zhang, Ruiwen	CURRENT CANCER DRUG TARGETS	2013	13	2.6	0	0	0	0	0	0	0	0	0	0	0	1	3	7	1	1
Dopaminergic cells, derived from a high efficiency differentiation protocol from umbilical cord derived mesenchymal stem cells, alleviate symptoms in a Parkinson's disease rodent model	Shetty, Prathibha; Thakur, Anirban M.; Viswanathan, Chandra	CELL BIOLOGY INTERNATIONAL	2013	13	2.6	0	0	0	0	0	0	0	0	0	0	0	1	2	2	4	4
Human umbilical cord mesenchymal stromal cells mitigate chemotherapy-associated tissue injury in a pre-clinical mouse model	Di, Guo-Hu; Jiang, Shu; Li, Fu-Quan; Sun, Jun-Zhong; Wu, Chu-Tse; Hu, Xiang; Duan, Hai-Feng	CYTOTHERAPY	2012	13	2.17	0	0	0	0	0	0	0	0	0	0	1	1	4	2	4	1
Neural Differentiation of Brain-Derived Neurotrophic Factor-Expressing Human Umbilical Cord Blood-Derived Mesenchymal Stem Cells in Culture via TrkB-Mediated ERK and beta-Catenin Phosphorylation and Following Transplantation Into the Developing Brain	Lim, Jung Yeon; Park, Sang In; Kim, Seong Muk; Jun, Jin Ae; Oh, Ji Hyeon; Ryu, Chung Hun; Jeong, Chang Hyun; Park, Sun Hwa; Park, Soon A.; Oh, Wonil; Chang, Jong Wook; Jeun, Sin-Soo	CELL TRANSPLANTATION	2011	13	1.86	0	0	0	0	0	0	0	0	0	0	1	5	3	1	2	1
GDF-15 Secreted from Human Umbilical Cord Blood Mesenchymal Stem Cells Delivered Through the Cerebrospinal Fluid Promotes Hippocampal Neurogenesis and Synaptic Activity in an Alzheimer's Disease Model	Kim, Dong Hyun; Lee, Dahm; Chang, Eun Hyuk; Kim, Ji Hyun; Hwang, Jung Won; Kim, Ju-Yeon; Kyung, Jae Won; Kim, Sung Hyun; Oh, Jeong Su; Shim, Sang Mi; Na, Duk Lyul; Oh, Wonil; Chang, Jong Wook	STEM CELLS AND DEVELOPMENT	2015	12	4	0	0	0	0	0	0	0	0	0	0	0	0	0	0	10	2
Umbilical Cord Tissue Offers the Greatest Number of Harvestable Mesenchymal Stem Cells for Research and Clinical Application: A Literature Review of Different Harvest Sites	Vangsness, C. Thomas, Jr.; Sternberg, Hal; Harris, Liam	ARTHROSCOPY-THE JOURNAL OF ARTHROSCOPIC AND RELATED SURGERY	2015	12	4	0	0	0	0	0	0	0	0	0	0	0	0	0	2	6	4
Postinfarction Functional Recovery Driven by a Three-Dimensional Engineered Fibrin Patch Composed of Human Umbilical Cord Blood-Derived Mesenchymal Stem Cells	Roura, Santiago; Soler-Botija, Carolina; Bago, Juli R.; Llucia-Valldeperas, Aida; Fernandez, Marco A.; Galvez-Monton, Carolina; Prat-Vidal, Cristina; Perea-Gil, Isaac; Blanco, Jeronimo; Bayes-Genis, Antoni	STEM CELLS TRANSLATIONAL MEDICINE	2015	12	4	0	0	0	0	0	0	0	0	0	0	0	0	0	0	7	5
Comparative Characterization of Cells from the Various Compartments of the Human Umbilical Cord Shows that the Wharton's Jelly Compartment Provides the Best Source of Clinically Utilizable Mesenchymal Stem Cells	Subramanian, Arjunan; Fong, Chui-Yee; Biswas, Arijit; Bongso, Ariff	PLOS ONE	2015	12	4	0	0	0	0	0	0	0	0	0	0	0	0	0	0	9	3
Wharton's jelly derived mesenchymal stromal cells: Biological properties, induction of neuronal phenotype and current applications in neurodegeneration research	Frausin, Stefano; Viventi, Serena; Falzacappa, Lucia Verga; Quattromani, Miriana Jlenia; Leanza, Giampiero; Tommasini, Alberto; Valencic, Erica	ACTA HISTOCHEMICA	2015	12	4	0	0	0	0	0	0	0	0	0	0	0	0	0	2	7	3
What Makes Umbilical Cord Tissue-Derived Mesenchymal Stromal Cells Superior Immunomodulators When Compared to Bone Marrow Derived Mesenchymal Stromal Cells?	Barcia, R. N.; Santos, J. M.; Filipe, M.; Teixeira, M.; Martins, J. P.; Almeida, J.; Agua-Doce, A.; Almeida, S. C. P.; Varela, A.; Pohl, S.; Dittmar, K. E. J.; Calado, S.; Simoes, S. I.; Gaspar, M. M.; Cruz, M. E. M.; Lindenmaier, W.; Graca, L.; Cruz, H.; Cruz, P. E.	STEM CELLS INTERNATIONAL	2015	12	4	0	0	0	0	0	0	0	0	0	0	0	0	0	1	7	4
In vitro immunomodulatory effects of microencapsulated umbilical cord Wharton jelly-derived mesenchymal stem cells in primary Sjogren's syndrome	Alunno, Alessia; Montanucci, Pia; Bistoni, Onelia; Basta, Giuseppe; Caterbi, Sara; Pescara, Teresa; Pennoni, Ilaria; Bini, Vittorio; Bartoloni, Elena; Gerli, Roberto; Calafiore, Riccardo	RHEUMATOLOGY	2015	12	4	0	0	0	0	0	0	0	0	0	0	0	0	0	3	6	3
Multiple injections of human umbilical cord-derived mesenchymal stromal cells through the tail vein improve microcirculation and the microenvironment in a rat model of radiation myelopathy	Wei, Li; Zhang, Jing; Xiao, Xiu-Bin; Mai, Hai-Xing; Zheng, Ke; Sun, Wan-Liang; Wang, Lei; Liang, Feng; Yang, Zai-Liang; Liu, Yuan; Wang, Yan-Qing; Li, Zhi-Fang; Wang, Jia-Ning; Zhang, Wei-Jing; You, Hua	JOURNAL OF TRANSLATIONAL MEDICINE	2014	12	3	0	0	0	0	0	0	0	0	0	0	0	0	0	7	3	2
Immunophenotypic characterization and tenogenic differentiation of mesenchymal stromal cells isolated from equine umbilical cord blood	Mohanty, Niharika; Gulati, Baldev R.; Kumar, Rajesh; Gera, Sandeep; Kumar, Pawan; Somasundaram, Rajesh K.; Kumar, Sandeep	IN VITRO CELLULAR & DEVELOPMENTAL BIOLOGY-ANIMAL	2014	12	3	0	0	0	0	0	0	0	0	0	0	0	0	1	5	4	2
Improvement of human umbilical cord mesenchymal stem cell transplantation on glial cell and behavioral function in a neonatal model of periventricular white matter damage	Zhu, Li-hua; Bai, Xiang; Zhang, Ning; Wang, Shi-yu; Li, Wei; Jiang, Li	BRAIN RESEARCH	2014	12	3	0	0	0	0	0	0	0	0	0	0	0	0	1	5	5	1
Delivery of the Sox9 gene promotes chondrogenic differentiation of human umbilical cord blood-derived mesenchymal stem cells in an in vitro model	Wang, Z. H.; Li, X. L.; He, X. J.; Wu, B. J.; Xu, M.; Chang, H. M.; Zhang, X. H.; Xing, Z.; Jing, X. H.; Kong, D. M.; Kou, X. H.; Yang, Y. Y.	BRAZILIAN JOURNAL OF MEDICAL AND BIOLOGICAL RESEARCH	2014	12	3	0	0	0	0	0	0	0	0	0	0	0	0	1	6	3	2
Comparison of human mesenchymal stem cells derived from dental pulp, bone marrow, adipose tissue, and umbilical cord tissue by gene expression	Stanko, Peter; Kaiserova, Katarina; Altanerova, Veronika; Altaner, Cestmir	BIOMEDICAL PAPERS-OLOMOUC	2014	12	3	0	0	0	0	0	0	0	0	0	0	0	0	0	5	5	2
Therapeutic effects of hepatocyte growth factor-overexpressing human umbilical cord blood-derived mesenchymal stem cells on liver fibrosis in rats	Seo, Kyoung-Won; Sohn, Suh-Young; Bhang, Dong-Ha; Nam, Myeong-Jin; Lee, Hee-Woo; Youn, Hwa-Young	CELL BIOLOGY INTERNATIONAL	2014	12	3	0	0	0	0	0	0	0	0	0	0	0	0	3	6	2	1
Percutaneous transplantation of human umbilical cord-derived mesenchymal stem cells in a dog suspected to have fibrocartilaginous embolic myelopathy	Chung, Wook-Hun; Park, Seon-Ah; Lee, Jae-Hoon; Chung, Dai-Jung; Yang, Wo-Jong; Kang, Eun-Hee; Choi, Chi-Bong; Chang, Hwa-Seok; Kim, Dae-Hyun; Hwang, Soo-Han; Han, Hoon; Kim, Hwi-Yool	JOURNAL OF VETERINARY SCIENCE	2013	12	2.4	0	0	0	0	0	0	0	0	0	0	0	0	1	3	6	2
Transplantation of umbilical cord-derived mesenchymal stem cells into the striata of R6/2 mice: behavioral and neuropathological analysis	Fink, Kyle D.; Rossignol, Julien; Crane, Andrew T.; Davis, Kendra K.; Bombard, Matthew C.; Bavar, Angela M.; Clerc, Steven; Lowrance, Steven A.; Song, Cheng; Lescaudron, Laurent; Dunbar, Gary L.	STEM CELL RESEARCH & THERAPY	2013	12	2.4	0	0	0	0	0	0	0	0	0	0	0	0	0	7	4	1
Umbilical cord revisited: from Wharton's jelly myofibroblasts to mesenchymal stem cells	Corrao, Simona; La Rocca, Giampiero; Lo Iacono, Melania; Corsello, Tiziana; Farina, Felicia; Anzalone, Rita	HISTOLOGY AND HISTOPATHOLOGY	2013	12	2.4	0	0	0	0	0	0	0	0	0	0	0	0	3	6	1	2
Secreted galectin-3 as a possible biomarker for the immunomodulatory potential of human umbilical cord mesenchymal stromal cells	Liu, Guang-Yang; Xu, Yi; Li, Yan; Wang, Li-Hua; Liu, Yong-Jun; Zhu, Delin	CYTOTHERAPY	2013	12	2.4	0	0	0	0	0	0	0	0	0	0	0	0	3	5	2	2
Umbilical Cord Tissue Mesenchymal Stem Cells: Characterization and Clinical Applications	Harris, David T.	CURRENT STEM CELL RESEARCH & THERAPY	2013	12	2.4	0	0	0	0	0	0	0	0	0	0	0	0	0	10	2	0
Human Umbilical Cord Blood-Derived Mesenchymal Stem Cells in the Cultured Rabbit Intervertebral Disc A Novel Cell Source for Disc Repair	Anderson, D. Greg; Markova, Dessislava; An, Howard S.; Chee, Ana; Enomoto-Iwamoto, Motomi; Markov, Vladimir; Saitta, Biagio; Shi, Peng; Gupta, Chander; Zhang, Yejia	AMERICAN JOURNAL OF PHYSICAL MEDICINE & REHABILITATION	2013	12	2.4	0	0	0	0	0	0	0	0	0	0	0	1	2	5	3	1
Effect of umbilical cord mesenchymal stem cells on treatment of severe acute pancreatitis in rats	Yang, Bin; Bai, Bin; Liu, Chao-Xu; Wang, Shi-Qi; Jiang, Xue; Zhu, Cai-Lin; Zhao, Qing-Chuan	CYTOTHERAPY	2013	12	2.4	0	0	0	0	0	0	0	0	0	0	0	1	1	4	5	1
Co-culture with Sertoli cells promotes proliferation and migration of umbilical cord mesenchymal stem cells	Zhang, Fenxi; Hong, Yan; Liang, Wenmei; Ren, Tongming; Jing, Suhua; Lin, Juntang	BIOCHEMICAL AND BIOPHYSICAL RESEARCH COMMUNICATIONS	2012	12	2	0	0	0	0	0	0	0	0	0	0	0	3	3	3	1	2
Human umbilical cord blood-derived mesenchymal stem cells (hUCB-MSC) inhibit the proliferation of K562 (human erythromyeloblastoid leukaemic cell line)	Fonseka, Malini; Ramasamy, Rajesh; Tan, Boon Chong; Seow, Heng Fong	CELL BIOLOGY INTERNATIONAL	2012	12	2	0	0	0	0	0	0	0	0	0	0	0	1	5	1	2	3
New approach to isolate mesenchymal stem cell (MSC) from human umbilical cord blood	Hussain, Issam; Magd, Salah A.; Eremin, Oleg; El-Sheemy, Mohamed	CELL BIOLOGY INTERNATIONAL	2012	12	2	0	0	0	0	0	0	0	0	0	0	1	5	3	1	1	1
Neuroprotective effects of human umbilical cord mesenchymal stromal cells in an immunocompetent animal model of Parkinson's disease	Mathieu, Patricia; Roca, Valeria; Gamba, Cecilia; del Pozo, Ana; Pitossi, Fernando	JOURNAL OF NEUROIMMUNOLOGY	2012	12	2	0	0	0	0	0	0	0	0	0	0	0	2	0	2	7	1
Immunosuppressive function of mesenchymal stem cells from human umbilical cord matrix in immune thrombocytopenia patients	Ma, Li; Zhou, Zeping; Zhang, Donglei; Yang, Shaoguang; Wang, Jinhong; Xue, Feng; Yang, Yanhui; Yang, Renchi	THROMBOSIS AND HAEMOSTASIS	2012	12	2	0	0	0	0	0	0	0	0	0	0	0	2	3	1	3	3
Differentiation of human umbilical cord mesenchymal stem cells into hepatocyte-like cells by hTERT gene transfection in vitro	Liang, Xu-Jing; Chen, Xiao-Jia; Yang, Dong-Hua; Huang, Si-Min; Sun, Guo-Dong; Chen, You-Peng	CELL BIOLOGY INTERNATIONAL	2012	12	2	0	0	0	0	0	0	0	0	0	0	1	1	3	2	4	1
Fusion of human umbilical cord mesenchymal stem cells with esophageal carcinoma cells inhibits the tumorigenicity of esophageal carcinoma cells	Wang, Yong; Fan, Hongbin; Zhou, Bing; Ju, Zhenyu; Yu, Long; Guo, Liping; Han, Jingdong; Lu, Shixin	INTERNATIONAL JOURNAL OF ONCOLOGY	2012	12	2	0	0	0	0	0	0	0	0	0	0	1	3	3	3	1	1
Lentivirus-modified human umbilical cord mesenchymal stem cells maintain their pluripotency	Qian, Hui; Zhang, Xu; Xu, Wenrong; Zhu, Wei; Cao, Huiling; Chen, Yuan; Xu, Xiaomeng; Wang, Mei; Xie, Ying; Sun, Jing	BIOTECHNOLOGY AND APPLIED BIOCHEMISTRY	2010	12	1.5	0	0	0	0	0	0	0	0	0	0	2	4	0	5	1	0
Influence of obstetric factors on osteogenic potential of umbilical cord-derived mesenchymal stem cells	Penolazzi, Letizia; Vecchiatini, Renata; Bignardi, Stefania; Lambertini, Elisabetta; Torreggiani, Elena; Canella, Alessandro; Franceschetti, Tiziana; Calura, Giorgio; Vesce, Fortunato; Piva, Roberta	REPRODUCTIVE BIOLOGY AND ENDOCRINOLOGY	2009	12	1.33	0	0	0	0	0	0	0	0	1	3	1	0	1	3	2	1
Introducing pulsed low-intensity ultrasound to culturing human umbilical cord-derived mesenchymal stem cells	Yoon, Jong Hyun; Roh, Eun Youn; Shin, Sue; Jung, Nam Hee; Song, Eun Young; Lee, Dong Soon; Han, Kyou Sup; Kim, Joung Sung; Kim, Byoung Jae; Jeon, Hye Won; Yoon, Kang Sup	BIOTECHNOLOGY LETTERS	2009	12	1.33	0	0	0	0	0	0	0	0	2	0	4	0	1	2	2	1
Growth of Human Umbilical Cord Wharton's Jelly-Derived Mesenchymal Stem Cells on the Terpolyester Poly(3-hydroxybutyrate-co-3-hydroxyvalerateco-3-hydroxyhexanoate)	Ji, Guang-Zhen; Wei, Xing; Chen, Guo-Qiang	JOURNAL OF BIOMATERIALS SCIENCE-POLYMER EDITION	2009	12	1.33	0	0	0	0	0	0	0	0	1	1	1	3	3	2	1	0
Mesenchymal stem cells are of recipient origin in pediatric transplantations using umbilical cord blood, peripheral blood, or bone marrow	Garcia-Castro, Javier; Balas, Antonio; Ramirez, Manuel; Perez-Martinez, Antonio; Madero, Luis; Gonzalez-Vicent, Marta; Angel Diaz, Miguel	JOURNAL OF PEDIATRIC HEMATOLOGY ONCOLOGY	2007	12	1.09	0	0	0	0	0	0	2	1	2	1	1	1	3	1	0	0
Mitochondrial transfer from Wharton's jelly-derived mesenchymal stem cells to mitochondria-defective cells recaptures impaired mitochondrial function	Lin, Hung-Yu; Liou, Chia-Wei; Chen, Shang-Der; Hsu, Te-Yao; Chuang, Jiin-Haur; Wang, Pei-Wen; Huang, Sheng-Teng; Tiao, Mao-Meng; Chen, Jin-Bor; Lin, Tsu-Kung; Chuang, Yao-Chung	MITOCHONDRION	2015	11	3.67	0	0	0	0	0	0	0	0	0	0	0	0	0	1	8	2
Therapeutic effect of human umbilical cord mesenchymal stem cells modified by angiotensin-converting enzyme 2 gene on bleomycin-induced lung fibrosis injury	Min, Fang; Gao, Fengying; Li, Qian; Liu, Zhenwei	MOLECULAR MEDICINE REPORTS	2015	11	3.67	0	0	0	0	0	0	0	0	0	0	0	0	0	5	5	1
Human Umbilical Cord-Derived Mesenchymal Stem Cells Improve Learning and Memory Function in Hypoxic-Ischemic Brain-Damaged Rats via an IL-8-Mediated Secretion Mechanism Rather than Differentiation Pattern Induction	Zhou, Xiaoqin; Gu, Jialu; Gu, Yan; He, Mulan; Bi, Yang; Chen, Jie; Li, Tingyu	CELLULAR PHYSIOLOGY AND BIOCHEMISTRY	2015	11	3.67	0	0	0	0	0	0	0	0	0	0	0	0	0	0	9	2
Intranasal versus Intraperitoneal Delivery of Human Umbilical Cord Tissue-Derived Cultured Mesenchymal Stromal Cells in a Murine Model of Neonatal Lung Injury	Liu, Liansheng; Mao, Quanfu; Chu, Sharon; Mounayar, Marwan; Abdi, Reza; Fodor, William; Padbury, James F.; De Paepe, Monique E.	AMERICAN JOURNAL OF PATHOLOGY	2014	11	2.75	0	0	0	0	0	0	0	0	0	0	0	0	0	1	5	5
Human umbilical cord mesenchymal stromal cells rescue mice from acetaminophen-induced acute liver failure	Liu, Zongcai; Meng, Fanwei; Li, Chan; Zhou, Xin; Zeng, Xiaoping; He, Yixin; Mrsny, Randall J.; Liu, Muyun; Hu, Xiang; Hu, Ji-Fan; Li, Tao	CYTOTHERAPY	2014	11	2.75	0	0	0	0	0	0	0	0	0	0	0	0	0	4	4	3
Induction of Dopaminergic Neurons From Human Wharton's Jelly Mesenchymal Stem Cell by Forskolin	Paldino, Emanuela; Cenciarelli, Carlo; Giampaolo, Adele; Milazzo, Luisa; Pescatori, Mario; Hassan, Hamisa Jane; Casalbore, Patrizia	JOURNAL OF CELLULAR PHYSIOLOGY	2014	11	2.75	0	0	0	0	0	0	0	0	0	0	0	0	2	2	6	1
Mesenchymal stromal cell supported umbilical cord blood ex vivo expansion enhances regulatory T cells and reduces graft versus host disease	Fan, Xiubo; Gay, Florence Pik Hoon; Ong, Shin-Yeu; Ang, Justina May Lynn; Chu, Pat Pak Yan; Bari, Sudipto; Lim, Tony Kiat Hon; Hwang, William Ying Khee	CYTOTHERAPY	2013	11	2.2	0	0	0	0	0	0	0	0	0	0	0	0	2	6	2	1
Comparison of cell proliferation, apoptosis, cellular morphology and ultrastructure between human umbilical cord and placenta-derived mesenchymal stem cells	Zhu, Shao-Fang; Zhong, Zhi-Nian; Fu, Xia-Fei; Peng, Dong-Xian; Lu, Guo-Hui; Li, Wen-Hu; Xu, Hong-Yan; Hu, Hong-Bo; He, Jian-Ming; Su, Wei-Yan; He, Yuan-Li	NEUROSCIENCE LETTERS	2013	11	2.2	0	0	0	0	0	0	0	0	0	0	0	0	4	4	2	1
Gene therapy of gastric cancer using LIGHT-secreting human umbilical cord blood-derived mesenchymal stem cells	Zhu, Xinhong; Su, Dongming; Xuan, Shiying; Ma, Guiliang; Dai, Zhenbo; Liu, Tongyun; Tang, Dongqi; Mao, Weizheng; Dong, Chenfang	GASTRIC CANCER	2013	11	2.2	0	0	0	0	0	0	0	0	0	0	0	1	1	5	4	0
Expression and role of Toll-like receptors on human umbilical cord mesenchymal stromal cells	Chen, Dandan; Ma, Fengxia; Xu, Shuxia; Yang, Shaoguang; Chen, Fang; Rong, Lijuan; Chi, Ying; Zhao, Qinjun; Lu, Shihong; Han, Zhibo; Pang, Aiming; Han, Zhongchao	CYTOTHERAPY	2013	11	2.2	0	0	0	0	0	0	0	0	0	0	0	3	1	1	5	1
Human umbilical cord mesenchymal stem cells derived from Wharton's jelly differentiate into cholinergic-like neurons in vitro	Liang, Jun; Wu, Shan; Zhao, Hui; Li, Shu-lei; Liu, Zhi-xin; Wu, Jiang; Zhou, Li	NEUROSCIENCE LETTERS	2013	11	2.2	0	0	0	0	0	0	0	0	0	0	0	1	3	1	6	0
Methods of isolation, expansion, differentiating induction and preservation of human umbilical cord mesenchymal stem cells	Li Dong-rui; Cai Jian-hui	CHINESE MEDICAL JOURNAL	2012	11	1.83	0	0	0	0	0	0	0	0	0	0	0	1	1	4	3	2
Renoprotective Effect of Human Umbilical Cord-Derived Mesenchymal Stem Cells in Immunodeficient Mice Suffering from Acute Kidney Injury	Fang, Te-Chao; Pang, Cheng-Yoong; Chiu, Sheng-Chun; Ding, Dah-Ching; Tsai, Rong-Kung	PLOS ONE	2012	11	1.83	0	0	0	0	0	0	0	0	0	0	0	0	3	3	5	0
Neural differentiation of umbilical cord mesenchymal stem cells by sub-sonic vibration	Cho, Hyunjin; Seo, Young-Kwon; Jeon, Songhee; Yoon, Hee-Hoon; Choi, Yun-Kyong; Park, Jung-Keug	LIFE SCIENCES	2012	11	1.83	0	0	0	0	0	0	0	0	0	0	1	0	2	5	2	1
Mesenchymal stem cells derived from Wharton jelly of the human umbilical cord ameliorate damage to human endometrial stromal cells	Yang, Xiaoqing; Zhang, Mu; Zhang, Yuquan; Li, Wei; Yang, Bing	FERTILITY AND STERILITY	2011	11	1.57	0	0	0	0	0	0	0	0	0	0	1	1	3	3	2	1
Hypoxia-mimetic agents inhibit proliferation and alter the morphology of human umbilical cord-derived mesenchymal stem cells	Zeng, Hui-Lan; Zhong, Qi; Qin, Yong-Liang; Bu, Qian-Qian; Han, Xin-Ai; Jia, Hai-Tao; Liu, Hong-Wei	BMC CELL BIOLOGY	2011	11	1.57	0	0	0	0	0	0	0	0	0	0	1	5	2	1	0	2
Human umbilical cord blood-derived mesenchymal stem cells inhibit C6 glioma via downregulation of cyclin D1	Jiao, Hongliang; Guan, Fangxia; Yang, Bo; Li, Jianbin; Shan, Hong; Song, Laijun; Hu, Xiang; Du, Ying	NEUROLOGY INDIA	2011	11	1.57	0	0	0	0	0	0	0	0	0	0	0	2	1	5	1	2
Comparative Phenotypic Analysis of Mesenchymal Stem Cells Derived from Bone Marrow, Skin, Adipose Tissue and Umbilical Cord	Lee, Jung Mi; Lee, Sunray; Kwon, Hyukchan; Park, Hyun-Sook	TISSUE ENGINEERING AND REGENERATIVE MEDICINE	2009	11	1.22	0	0	0	0	0	0	0	9	0	1	1	0	0	0	0	0
Umbilical Cord Blood Stem Cells: Induction of Differentiation into Mesenchymal Lineages by Cell-Cell Contacts with Various Mesenchymal Cells	Park, Jung; Setter, Viviane; Wixler, Viktor; Schneider, Holm	TISSUE ENGINEERING PART A	2009	11	1.22	0	0	0	0	0	0	0	0	3	3	3	0	1	1	0	0
Chondrogenic differentiation of human mesenchymal stem cells from umbilical cord blood in chemically synthesized thermoreversible polymer	Kao, I-Ting; Yao, Chao-Ling; Chang, Yu-Jen; Hsieh, Tzu-Bou; Hwang, Shiaw-Min	CHINESE JOURNAL OF PHYSIOLOGY	2008	11	1.1	0	0	0	0	0	0	0	0	2	0	1	1	1	4	1	1
Human Umbilical Cord-Derived Mesenchymal Stem Cells Elicit Macrophages into an Anti-Inflammatory Phenotype to Alleviate Insulin Resistance in Type 2 Diabetic Rats	Xie, Zongyan; Hao, Haojie; Tong, Chuan; Cheng, Yu; Liu, Jiejie; Pang, Yaping; Si, Yiling; Guo, Yulin; Zang, Li; Mu, Yiming; Han, Weidong	STEM CELLS	2016	10	5	0	0	0	0	0	0	0	0	0	0	0	0	0	0	2	8
Comparison of molecular profiles of human mesenchymal stem cells derived from bone marrow, umbilical cord blood, placenta and adipose tissue	Heo, June Seok; Choi, Youjeong; Kim, Han-Soo; Kim, Hyun Ok	INTERNATIONAL JOURNAL OF MOLECULAR MEDICINE	2016	10	5	0	0	0	0	0	0	0	0	0	0	0	0	0	0	6	4
Transplanted Umbilical Cord Mesenchymal Stem Cells Modify the In Vivo Microenvironment Enhancing Angiogenesis and Leading to Bone Regeneration	Todeschi, Maria Rosa; El Backly, Rania; Capelli, Chiara; Daga, Antonio; Patrone, Eugenio; Introna, Martino; Cancedda, Ranieri; Mastrogiacomo, Maddalena	STEM CELLS AND DEVELOPMENT	2015	10	3.33	0	0	0	0	0	0	0	0	0	0	0	0	0	2	5	3
Three-dimensional spheroid culture of human umbilical cord mesenchymal stem cells promotes cell yield and stemness maintenance	Li, Yi; Guo, Gang; Li, Li; Chen, Fei; Bao, Ji; Shi, Yu-jun; Bu, Hong	CELL AND TISSUE RESEARCH	2015	10	3.33	0	0	0	0	0	0	0	0	0	0	0	0	0	1	3	6
Microvesicles Derived from Human Umbilical Cord Mesenchymal Stem Cells Facilitate Tubular Epithelial Cell Dedifferentiation and Growth via Hepatocyte Growth Factor Induction	Ju, Guan-qun; Cheng, Jun; Zhong, Liang; Wu, Shuai; Zou, Xiang-yu; Zhang, Guang-yuan; Gu, Di; Miao, Shuai; Zhu, Ying-jian; Sun, Jie; Du, Tao	PLOS ONE	2015	10	3.33	0	0	0	0	0	0	0	0	0	0	0	0	0	2	5	3
Paracrine Factors Secreted by Umbilical Cord-Derived Mesenchymal Stem Cells Induce Angiogenesis In Vitro by a VEGF-Independent Pathway	Kuchroo, Pushpa; Dave, Viral; Vijayan, Ajay; Viswanathan, Chandra; Ghosh, Deepa	STEM CELLS AND DEVELOPMENT	2015	10	3.33	0	0	0	0	0	0	0	0	0	0	0	0	0	2	7	1
Human umbilical cord-derived mesenchymal stem cells utilize activin-A to suppress interferon-gamma production by natural killer cells	Chatterjee, Debanjana; Marquardt, Nicole; Tufa, Dejene Milkessa; Hatlapatka, Tim; Hass, Ralf; Kasper, Cornelia; von Kaisenberg, Constantin; Schmidt, Reinhold Ernst; Jacobs, Roland	FRONTIERS IN IMMUNOLOGY	2014	10	2.5	0	0	0	0	0	0	0	0	0	0	0	0	0	3	6	1
Induction of Highly Functional Hepatocytes from Human Umbilical Cord Mesenchymal Stem Cells by HNF4 alpha Transduction	Hang, Hualian; Yu, Yabin; Wu, Ning; Huang, Qingfeng; Xia, Qiang; Bian, Jianmin	PLOS ONE	2014	10	2.5	0	0	0	0	0	0	0	0	0	0	0	0	0	3	5	2
Hypoxic Culture Conditions for Mesenchymal Stromal/Stem Cells from Wharton's Jelly: A Critical Parameter to Consider in a Therapeutic Context	Reppel, Loic; Margossian, Talar; Yaghi, Layale; Moreau, Philippe; Mercier, Nathalie; Leger, Leonore; Hupont, Sebastien; Stoltz, Jean-Francois; Bensoussan, Daniele; Huselstein, Celine	CURRENT STEM CELL RESEARCH & THERAPY	2014	10	2.5	0	0	0	0	0	0	0	0	0	0	0	0	0	3	5	2
A simple and serum-free protocol for cryopreservation of human umbilical cord as source of Wharton's jelly mesenchymal stem cells	Roy, Saheli; Arora, Sneha; Kumari, Poonam; Ta, Malancha	CRYOBIOLOGY	2014	10	2.5	0	0	0	0	0	0	0	0	0	0	0	0	0	4	5	1
Valproic acid promotes differentiation of hepatocyte-like cells from whole human umbilical cord-derived mesenchymal stem cells	An, Su Yeon; Han, Jiyou; Lim, Hee-Joung; Park, Seo-Young; Kim, Ji Hyang; Do, Byung-Rok; Kim, Jong-Hoon	TISSUE & CELL	2014	10	2.5	0	0	0	0	0	0	0	0	0	0	0	0	0	7	2	1
Effect of Human Wharton's Jelly Mesenchymal Stem Cell Paracrine Signaling on Keloid Fibroblasts	Arno, Anna I.; Amini-Nik, Saeid; Blit, Patrick H.; Al-Shehab, Mohammed; Belo, Cassandra; Herer, Elaine; Jeschke, Marc G.	STEM CELLS TRANSLATIONAL MEDICINE	2014	10	2.5	0	0	0	0	0	0	0	0	0	0	0	0	0	2	6	2
Suppression of orthotopically implanted hepatocarcinoma in mice by umbilical cord-derived mesenchymal stem cells with sTRAIL gene expression driven by AFP promoter	Yan, Cihui; Yang, Ming; Li, Zhenzhen; Li, Shuangjing; Hu, Xiao; Fan, Dongmei; Zhang, Yanjun; Wang, Jianxiang; Xiong, Dongsheng	BIOMATERIALS	2014	10	2.5	0	0	0	0	0	0	0	0	0	0	0	0	2	1	6	1
Alternative Xeno-Free Biomaterials Derived from Human Umbilical Cord for the Self-Renewal Ex-vivo Expansion of Mesenchymal Stem Cells	Kim, Sun-Mi; Moon, Sung-Hwan; Lee, Youngjun; Kim, Gi Jin; Chung, Hyung-Min; Choi, Yong-Soo	STEM CELLS AND DEVELOPMENT	2013	10	2	0	0	0	0	0	0	0	0	0	0	0	0	2	3	4	1
The anti-apoptotic and neuro-protective effects of human umbilical cord blood mesenchymal stem cells (hUCB-MSCs) on acute optic nerve injury is transient	Chen, Meilan; Xiang, Zhenghua; Cai, Jiping	BRAIN RESEARCH	2013	10	2	0	0	0	0	0	0	0	0	0	0	0	0	2	3	3	2
Gene expression modifications in Wharton's Jelly mesenchymal stem cells promoted by prolonged in vitro culturing	Gatta, Valentina; D'Aurora, Marco; Lanuti, Paola; Pierdomenico, Laura; Sperduti, Samantha; Palka, Giandomenico; Gesi, Marco; Marchisio, Marco; Miscia, Sebastiano; Stuppia, Liborio	BMC GENOMICS	2013	10	2	0	0	0	0	0	0	0	0	0	0	0	0	2	3	4	1
Transplantation of umbilical cord and bone marrow-derived mesenchymal stem cells in a patient with relapsing-remitting multiple sclerosis	Hou, Zong-liu; Liu, Ying; Mao, Xi-Hong; Wei, Chuan-yu; Meng, Ming-yao; Liu, Yun-hong; Yang, Zara Zhuyun; Zhu, Hongmei; Short, Martin; Bernard, Claude; Xiao, Zhi-cheng	CELL ADHESION & MIGRATION	2013	10	2	0	0	0	0	0	0	0	0	0	0	0	0	3	3	3	1
Human umbilical cord mesenchymal stem cells attenuate cisplatin-induced acute and chronic renal injury	Peng, Xiujuan; Xu, Huitao; Zhou, Ying; Wang, Bingying; Yan, Yongmin; Zhang, Xu; Wang, Mei; Gao, Shuo; Zhu, Wei; Xu, Wenrong; Qian, Hui	EXPERIMENTAL BIOLOGY AND MEDICINE	2013	10	2	0	0	0	0	0	0	0	0	0	0	0	0	1	3	1	5
Influence of ischemic microenvironment on human Wharton's Jelly mesenchymal stromal cells	Majumdar, D.; Bhonde, R.; Datta, I.	PLACENTA	2013	10	2	0	0	0	0	0	0	0	0	0	0	0	0	1	3	5	1
Gender depended potentiality of differentiation of human umbilical cord mesenchymal stem cells into oocyte-Like cells in vitro	Qiu, Pubin; Bai, Yaofu; Pan, Shaohui; Li, Wei; Liu, Weishuai; Hua, Jinlian	CELL BIOCHEMISTRY AND FUNCTION	2013	10	2	0	0	0	0	0	0	0	0	0	0	0	0	1	5	1	3
Analysis of oxygen-dependent cytokine expression in human mesenchymal stem cells derived from umbilical cord	Loenne, Maren; Lavrentieva, Antonina; Walter, Johanna-Gabriela; Kasper, Cornelia	CELL AND TISSUE RESEARCH	2013	10	2	0	0	0	0	0	0	0	0	0	0	0	1	2	2	3	2
Restricted Myogenic Potential of Mesenchymal Stromal Cells Isolated From Umbilical Cord	Grabowska, Iwona; Brzoska, Edyta; Gawrysiak, Agnieszka; Streminska, Wladyslawa; Moraczewski, Jerzy; Polanski, Zbigniew; Hoser, Grazyna; Kawiak, Jerzy; Machaj, Eugeniusz K.; Pojda, Zygmunt; Ciemerych, Maria A.	CELL TRANSPLANTATION	2012	10	1.67	0	0	0	0	0	0	0	0	0	0	0	2	1	4	2	1
Human Umbilical Cord Mesenchymal Stem Cells Support Nontumorigenic Expansion of Human Embryonic Stem Cells	Ding, Dah-Ching; Shyu, Woei-Cherng; Lin, Shinn-Zong; Liu, Hwan-Wun; Chiou, Shih-Hwa; Chu, Tang-Yuan	CELL TRANSPLANTATION	2012	10	1.67	0	0	0	0	0	0	0	0	0	0	0	3	2	1	3	1
Intravenous umbilical cord mesenchymal stem cell infusion for the treatment of combined malnutrition nonunion of the humerus and radial nerve injury	Xue, Guofang; He, Meilan; Zhao, Jie; Chen, Yan; Tian, Yun; Zhao, Baozhen; Niu, Bo	REGENERATIVE MEDICINE	2011	10	1.43	0	0	0	0	0	0	0	0	0	0	2	4	1	0	2	1
Human umbilical cord blood-derived mesenchymal stem cells improve glucose homeostasis in rats with liver cirrhosis	Jung, Kyung Hee; Uhm, Yun-Kyung; Lim, Yun Jeong; Yim, Sung-Vin	INTERNATIONAL JOURNAL OF ONCOLOGY	2011	10	1.43	0	0	0	0	0	0	0	0	0	0	2	1	2	2	2	1
Neural stem cells differentiation ability of human umbilical cord mesenchymal stromal cells is not altered by cryopreservation	Zhang, Hong-Tian; Chen, Hong; Zhao, Hao; Dai, Yi-Wu; Xu, Ru-Xiang	NEUROSCIENCE LETTERS	2011	10	1.43	0	0	0	0	0	0	0	0	0	1	2	1	2	1	3	0
Integration Properties of Wharton's Jelly-derived Novel Mesenchymal Stem Cells into Ventricular Slices of Murine Hearts	Lupu, Marilena; Khalil, Markus; Andrei, Eugen; Iordache, Florin; Pfannkuche, Kurt; Neef, Klaus; Georgescu, Adriana; Buzila, Cosmin; Brockmeier, Konrad; Maniu, Horia; Hescheler, Juergen	CELLULAR PHYSIOLOGY AND BIOCHEMISTRY	2011	10	1.43	0	0	0	0	0	0	0	0	0	0	2	2	2	2	1	1
Umbilical cord mesenchymal stem cells (UC-MSC: biology, banking and clinical applications)	Han, Zang Chao	BULLETIN DE L ACADEMIE NATIONALE DE MEDECINE	2009	10	1.11	0	0	0	0	0	0	0	0	1	2	2	1	1	2	0	1
Effects of encapsulated rabbit mesenchymal stem cells on ex vivo expansion of human umbilical cord blood hematopoietic stem/progenitor cells	Liu, Yang; Liu, Tianqing; Ma, Xuehu; Fan, Xiubo; Bao, Chunyu; Cui, Zhanfeng	JOURNAL OF MICROENCAPSULATION	2009	10	1.11	0	0	0	0	0	0	0	0	2	5	1	1	0	0	1	0
Differentiation of Wharton's Jelly-Derived Mesenchymal Stem Cells into Motor Neuron-Like Cells on Three-Dimensional Collagen-Grafted Nanofibers	Bagher, Zohreh; Azami, Mahmoud; Ebrahimi-Barough, Somayeh; Mirzadeh, Hamid; Solouk, Atefeh; Soleimani, Mansooreh; Ai, Jafar; Nourani, Mohammad Reza; Joghataei, Mohammad Taghi	MOLECULAR NEUROBIOLOGY	2016	9	4.5	0	0	0	0	0	0	0	0	0	0	0	0	0	0	5	4
Safety and Efficacy of Human Wharton's Jelly-Derived Mesenchymal Stem Cells Therapy for Retinal Degeneration	Leow, S. N.; Luu, Chi D.; Nizam, M. H. Hairul; Mok, P. L.; Ruhaslizan, R.; Wong, H. S.; Halim, Wan Haslina Wan Abdul; Ng, M. H.; Ruszymah, B. H. I.; Chowdhury, S. R.; Bastion, M. L. C.; Then, K. Y.	PLOS ONE	2015	9	3	0	0	0	0	0	0	0	0	0	0	0	0	0	0	5	4
Proteomic analysis of porcine mesenchymal stem cells derived from bone marrow and umbilical cord: implication of the proteins involved in the higher migration capability of bone marrow mesenchymal stem cells	Huang, Lei; Niu, Chenguang; Willard, Belinda; Zhao, Weimin; Liu, Lan; He, Wei; Wu, Tianwen; Yang, Shulin; Feng, Shutang; Mu, Yulian; Zheng, Lemin; Li, Kui	STEM CELL RESEARCH & THERAPY	2015	9	3	0	0	0	0	0	0	0	0	0	0	0	0	0	0	4	5
Improved Explant Method to Isolate Umbilical Cord-Derived Mesenchymal Stem Cells and Their Immunosuppressive Properties	Mori, Yuka; Ohshimo, Jun; Shimazu, Takahisa; He, Haiping; Takahashi, Atsuko; Yamamoto, Yuki; Tsunoda, Hajime; Tojo, Arinobu; Nagamura-Inoue, Tokiko	TISSUE ENGINEERING PART C-METHODS	2015	9	3	0	0	0	0	0	0	0	0	0	0	0	0	0	0	7	2
The Effects of Secretion Factors from Umbilical Cord Derived Mesenchymal Stem Cells on Osteogenic Differentiation of Mesenchymal Stem Cells	Wang, Kui-Xing; Xu, Liang-Liang; Rui, Yun-Feng; Huang, Shuo; Lin, Si-En; Xiong, Jiang-Hui; Li, Ying-Hui; Lee, Wayne Yuk-Wai; Li, Gang	PLOS ONE	2015	9	3	0	0	0	0	0	0	0	0	0	0	0	0	0	2	6	1
BMP4 promotes SSEA-1(+) hUC-MSC differentiation into male germ-like cells in vitro	Li, N.; Pan, S.; Zhu, H.; Mu, H.; Liu, W.; Hua, J.	CELL PROLIFERATION	2014	9	2.25	0	0	0	0	0	0	0	0	0	0	0	0	0	1	4	4
Human Umbilical Cord Mesenchymal Stem Cell Transplantation for the Treatment of Chronic Discogenic Low Back Pain	Pang, Xiaodong; Yang, Hong; Peng, Baogan	PAIN PHYSICIAN	2014	9	2.25	0	0	0	0	0	0	0	0	0	0	0	0	0	6	2	1
Human umbilical cord blood mesenchymal stem cell transplantation suppresses inflammatory responses and neuronal apoptosis during early stage of focal cerebral ischemia in rabbits	Zhu, Yao; Guan, Ye-ming; Huang, Hai-li; Wang, Qing-song	ACTA PHARMACOLOGICA SINICA	2014	9	2.25	0	0	0	0	0	0	0	0	0	0	0	0	0	1	7	1
A xeno-free culture method that enhances Wharton's jelly mesenchymal stromal cell culture efficiency over traditional animal serum supplemented cultures	Julavijitphong, Suphakde; Wichitwiengrat, Suparat; Tirawanchai, Nednapis; Ruangvutilert, Pornpimol; Vantanasiri, Chanchai; Phermthai, Tatsanee	CYTOTHERAPY	2014	9	2.25	0	0	0	0	0	0	0	0	0	0	0	0	3	2	4	0
Comparison of different methods for the isolation of mesenchymal stem cells from umbilical cord matrix: Proliferation and multilineage differentiation as compared to mesenchymal stem cells from umbilical cord blood and bone marrow	Hua, Jie; Gong, Jian; Meng, Hongbo; Xu, Bin; Yao, Le; Qian, Mingping; He, Zhigang; Zou, Shaowu; Zhou, Bo; Song, Zhenshun	CELL BIOLOGY INTERNATIONAL	2014	9	2.25	0	0	0	0	0	0	0	0	0	0	0	0	2	1	3	3
Umbilical Cord Mesenchymal Stem Cell Transfusion Ameliorated Hyperglycemia in Patients with Type 2 Diabetes Mellitus	Kong, Dexiao; Zhuang, Xianghua; Wang, Daoqing; Qu, Huiting; Jiang, Yang; Li, Xiaomei; Wu, Wenxiu; Xiao, Juan; Liu, Xiaoli; Liu, Junli; Li, Ai; Wang, Juandong; Dou, Aixia; Wang, Yongjing; Sun, Junhua; Lv, Hong; Zhang, Guihua; Zhang, Xuhua; Chen, Shihong; Ni, Yihong; Zheng, Chengyun	CLINICAL LABORATORY	2014	9	2.25	0	0	0	0	0	0	0	0	0	0	0	0	0	3	3	3
Oxidative Stress-Induced Premature Senescence in Wharton's Jelly-Derived Mesenchymal Stem Cells	Choo, Kong Bung; Tai, Lihui; Hymavathee, K. Shri; Wong, Chee Yin; Phan Nguyen Nhi Nguyen; Huang, Chiu-Jung; Cheong, Soon Keng; Kamarul, Tunku	INTERNATIONAL JOURNAL OF MEDICAL SCIENCES	2014	9	2.25	0	0	0	0	0	0	0	0	0	0	0	0	0	1	3	5
Promoting Nerve Regeneration in a Neurotmesis Rat Model Using Poly( DL-lactide-epsilon-caprolactone) Membranes and Mesenchymal Stem Cells from the Wharton's Jelly: In Vitro and In Vivo Analysis	Pereira, T.; Gaertner, A.; Amorim, I.; Almeida, A.; Caseiro, A. R.; Armada-da-Silva, Paulo A. S.; Amado, Sandra; Fregnan, Federica; Varejao, A. S. P.; Santos, J. D.; Bartolo, P. J.; Geuna, S.; Luis, A. L.; Mauricio, A. C.	BIOMED RESEARCH INTERNATIONAL	2014	9	2.25	0	0	0	0	0	0	0	0	0	0	0	0	0	1	4	4
Dielectric study of the adhesion of mesenchymal stem cells from human umbilical cord on a sugarcane biopolymer	Fragoso, A. S.; Silva, M. B.; de Melo, C. P.; Aguiar, J. L. A.; Rodrigues, C. G.; de Medeiros, P. L.; Branco Junior, J. F.; Andrade, C. A. S.; Oliveira, M. D. L.	JOURNAL OF MATERIALS SCIENCE-MATERIALS IN MEDICINE	2014	9	2.25	0	0	0	0	0	0	0	0	0	0	0	0	0	2	5	2
Dissimilar characteristics of umbilical cord mesenchymal stem cells from donors of different ages	Huang, Sha; Feng, Changjiang; Wu, Yan; Yang, Siming; Ma, Kui; Wu, Xu; Fu, Xiaobing	CELL AND TISSUE BANKING	2013	9	1.8	0	0	0	0	0	0	0	0	0	0	0	0	1	5	2	1
Differentiation of hUC-MSC into dopaminergic-like cells after transduction with hepatocyte growth factor	Li, Jin-Feng; Yin, Hong-Lei; Shuboy, Adam; Duan, Hai-Feng; Lou, Ji-Yu; Li, Jing; Wang, Hong-wei; Wang, Yun-Liang	MOLECULAR AND CELLULAR BIOCHEMISTRY	2013	9	1.8	0	0	0	0	0	0	0	0	0	0	0	0	2	3	4	0
Higher propensity of Wharton's jelly derived mesenchymal stromal cells towards neuronal lineage in comparison to those derived from adipose and bone marrow	Balasubramanian, Sudha; Thej, Charan; Venugopal, Parvathy; Priya, Nancy; Zakaria, Zubaidah; SundarRaj, Swathi; Sen Majumdar, Anish	CELL BIOLOGY INTERNATIONAL	2013	9	1.8	0	0	0	0	0	0	0	0	0	0	0	1	1	1	4	2
Adenovector-Mediated Gene Delivery to Human Umbilical Cord Mesenchymal Stromal Cells Induces Inner Ear Cell Phenotype	Devarajan, Keerthana; Forrest, M. Laird; Detamore, Michael S.; Staecker, Hinrich	CELLULAR REPROGRAMMING	2013	9	1.8	0	0	0	0	0	0	0	0	0	0	0	1	2	4	1	1
Perspectives of Employing Mesenchymal Stem Cells from the Wharton's Jelly of the Umbilical Cord for Peripheral Nerve Repair	Ribeiro, Jorge; Gartner, Andrea; Pereira, Tiago; Gomes, Raquel; Lopes, Maria Ascensao; Goncalves, Carolina; Varejao, Artur; Luis, Ana Lucia; Mauricio, Ana Colette	TISSUE ENGINEERING OF THE PERIPHERAL NERVE: STEM CELLS AND REGENERATION PROMOTING FACTORS	2013	9	1.8	0	0	0	0	0	0	0	0	0	0	0	0	2	3	2	2
Common Expression of Stemness Molecular Markers and Early Cardiac Transcription Factors in Human Wharton's Jelly-Derived Mesenchymal Stem Cells and Embryonic Stem Cells	Gao, Lian Ru; Zhang, Ning K.; Ding, Qing A.; Chen, Hai Y.; Hu, Xiang; Jiang, Shu; Li, Tian C.; Chen, Yu; Wang, Zhi G.; Ye, Yang; Zhu, Zhi Ming	CELL TRANSPLANTATION	2013	9	1.8	0	0	0	0	0	0	0	0	0	0	0	0	0	3	5	1
Lipopolysaccharides Shapes the Human Wharton's Jelly-Derived Mesenchymal Stem Cells in Vitro	Mei, Ya-Bo; Zhou, Wei-Qin; Zhang, Xiao-Ying; Wei, Xiu-Juan; Feng, Zhi-Chun	CELLULAR PHYSIOLOGY AND BIOCHEMISTRY	2013	9	1.8	0	0	0	0	0	0	0	0	0	0	0	0	0	3	6	0
Side-by-Side Comparison of the Biological Characteristics of Human Umbilical Cord and Adipose Tissue-Derived Mesenchymal Stem Cells	Hu, Li; Hu, Jingqiong; Zhao, Jiajia; Liu, Jiarong; Ouyang, Weixiang; Yang, Chao; Gong, Niya; Du, Luyang; Khanal, Abhilasha; Chen, Lili	BIOMED RESEARCH INTERNATIONAL	2013	9	1.8	0	0	0	0	0	0	0	0	0	0	0	2	3	4	0	0
Staphylococcus aureus infection of intestinal epithelial cells induces human umbilical cord-derived mesenchymal stem cell migration	Li, Yang; Liu, Ya-hui; Li, Zhi-jie; Liu, Ming-yuan; Li, Ya-gang; Jin, Hu; Wang, Xue-lin; Han, Wen-yu; Suo, Jian	INTERNATIONAL IMMUNOPHARMACOLOGY	2013	9	1.8	0	0	0	0	0	0	0	0	0	0	0	1	2	4	2	0
Biological Characteristics and Effect of Human Umbilical Cord Mesenchymal Stem Cells (hUC-MSCs) Grafting with Blood Plasma on Bone Regeneration in Rats	Qu, Zhiguo; Guo, Libin; Fang, Guojun; Cui, Zhenghong; Guo, Shengnan; Liu, Ying	CELL BIOCHEMISTRY AND BIOPHYSICS	2012	9	1.5	0	0	0	0	0	0	0	0	0	0	0	0	0	2	3	4
Enhancement of adipogenic and osteogenic differentiation of human bone-marrow-derived mesenchymal stem cells by supplementation with umbilical cord blood serum	Tekkatte, Chandana; Vidyasekar, Prasanna; Kapadia, Nand Kishore; Verma, Rama S.	CELL AND TISSUE RESEARCH	2012	9	1.5	0	0	0	0	0	0	0	0	0	0	0	2	3	3	1	0
Comparison of human amniotic fluid-derived and umbilical cord Wharton's Jelly-derived mesenchymal stromal cells: Characterization and myocardial differentiation capacity	Bai, Jing; Hu, Yuan; Wang, Yi-Ru; Liu, Li-Feng; Chen, Jie; Su, Shao-Ping; Wang, Yu	JOURNAL OF GERIATRIC CARDIOLOGY	2012	9	1.5	0	0	0	0	0	0	0	0	0	0	0	4	2	0	2	1
Differentiation of PDX1 gene-modified human umbilical cord mesenchymal stem cells into insulin-producing cells in vitro	He, Dongmei; Wang, Juan; Gao, Yangjun; Zhang, Yuan	INTERNATIONAL JOURNAL OF MOLECULAR MEDICINE	2011	9	1.29	0	0	0	0	0	0	0	0	0	0	0	2	3	2	2	0
Preclinical Studies with Umbilical Cord Mesenchymal Stromal Cells in Different Animal Models for Muscular Dystrophy	Zucconi, Eder; Vieira, Natassia Moreira; Bueno, Carlos Roberto, Jr.; Secco, Mariane; Jazedje, Tatiana; Valadares, Marcos Costa; Suzuki, Miriam Fussae; Bartolini, Paolo; Vainzof, Mariz; Zatz, Mayana	JOURNAL OF BIOMEDICINE AND BIOTECHNOLOGY	2011	9	1.29	0	0	0	0	0	0	0	0	0	0	2	2	1	3	0	1
Protein Expression Profiles during Osteogenic Differentiation of Mesenchymal Stem Cells Derived from Human Umbilical Cord Blood	Kim, Sollip; Min, Won-Ki; Chun, Sail; Lee, Woochang; Chung, Hee-Jung; Choi, Soo Jin; Yang, Sung Eun; Yang, Yoon Sun; Yoo, Jong-Il	TOHOKU JOURNAL OF EXPERIMENTAL MEDICINE	2010	9	1.12	0	0	0	0	0	0	0	0	1	3	4	0	1	0	0	0
Preferential expansion of human umbilical cord blood-derived CD34-positive cells on major histocompatibility complex-matched amnion-derived mesenchymal stem cells	Mizokami, Tomomi; Hisha, Hiroko; Okazaki, Satoshi; Takaki, Takashi; Wang, Xiao-Li; Song, Chang-Ye; Li, Qing; Kato, Junko; Hosaka, Naoki; Inaba, Muneo; Kanzaki, Hideharu; Ikehara, Susumu	HAEMATOLOGICA-THE HEMATOLOGY JOURNAL	2009	9	1	0	0	0	0	0	0	0	1	1	4	1	0	0	1	0	1
Exosome Derived From Human Umbilical Cord Mesenchymal Stem Cell Mediates MiR-181c Attenuating Burn-induced Excessive Inflammation	Li, Xiao; Liu, Lingying; Yang, Jing; Yu, Yonghui; Chai, Jiake; Wang, Lingyan; Ma, Li; Yin, Huinan	EBIOMEDICINE	2016	8	4	0	0	0	0	0	0	0	0	0	0	0	0	0	0	1	7
Therapeutic effects of late outgrowth endothelial progenitor cells or mesenchymal stem cells derived from human umbilical cord blood on infarct repair	Kim, Sung-Whan; Jin, Hong Lian; Kang, Seok-Min; Kim, Sinyoung; Yoo, Kyung-Jong; Jang, Yangsoo; Kim, Hyun Ok; Yoon, Young-sup	INTERNATIONAL JOURNAL OF CARDIOLOGY	2016	8	4	0	0	0	0	0	0	0	0	0	0	0	0	0	0	5	3
Chondrogenic induction of mesenchymal stromal/stem cells from Wharton's jelly embedded in alginate hydrogel and without added growth factor: an alternative stem cell source for cartilage tissue engineering	Reppel, Loic; Schiavi, Jessica; Charif, Naceur; Leger, Leonore; Yu, Hao; Pinzano, Astrid; Henrionnet, Christel; Stoltz, Jean-Francois; Bensoussan, Daniele; Huselstein, Celine	STEM CELL RESEARCH & THERAPY	2015	8	2.67	0	0	0	0	0	0	0	0	0	0	0	0	0	0	5	3
Umbilical cord-derived mesenchymal stem cells promote proliferation and migration in MCF-7 and MDA-MB-231 breast cancer cells through activation of the ERK pathway	Li, Tao; Zhang, Chunfu; Ding, Yanling; Zhai, Wei; Liu, Kui; Bu, Fan; Tu, Tao; Sun, Lingxian; Zhu, Wei; Zhou, Fangfang; Qi, Wenkai; Hu, Jiabo; Chen, Huabiao; Sun, Xiaochun	ONCOLOGY REPORTS	2015	8	2.67	0	0	0	0	0	0	0	0	0	0	0	0	0	0	4	4
Optimal Route for Human Umbilical Cord Blood-Derived Mesenchymal Stem Cell Transplantation to Protect Against Neonatal Hyperoxic Lung Injury: Gene Expression Profiles and Histopathology	Sung, Dong Kyung; Chang, Yun Sil; Ahn, So Yoon; Sung, Se In; Yoo, Hye Soo; Choi, Soo Jin; Kim, Soo Yoon; Park, Won Soon	PLOS ONE	2015	8	2.67	0	0	0	0	0	0	0	0	0	0	0	0	0	0	6	2
Altered expression of microRNAs in the neuronal differentiation of human Wharton's Jelly mesenchymal stem cells	Zhuang, Hong; Zhang, Rong; Zhang, Shujie; Shu, Qinmeng; Zhang, Dan; Xu, Gezhi	NEUROSCIENCE LETTERS	2015	8	2.67	0	0	0	0	0	0	0	0	0	0	0	0	0	0	5	3
Myocardial regeneration strategy using Wharton's jelly mesenchymal stem cells as an off-the-shelf 'unlimited' therapeutic agent: results from the Acute Myocardial Infarction First-in-Man Study	Musialek, Piotr; Mazurek, Adam; Jarocha, Danuta; Tekieli, Lukasz; Szot, Wojciech; Kostkiewicz, Magdalena; Banys, R. Pawel; Urbanczyk, Malgorzata; Kadzielski, Andrzej; Trystula, Mariusz; Kijowski, Jacek; Zmudka, Krzysztof; Podolec, Piotr; Majka, Marcin	POSTEPY W KARDIOLOGII INTERWENCYJNEJ	2015	8	2.67	0	0	0	0	0	0	0	0	0	0	0	0	0	1	5	2
Umbilical Cord Mesenchymal Stromal Cells Affected by Gestational Diabetes Mellitus Display Premature Aging and Mitochondrial Dysfunction	Kim, Jooyeon; Piao, Ying; Pak, Youngmi Kim; Chung, Dalhee; Han, Yu Mi; Hong, Joon Seok; Jun, Eun Jeong; Shim, Jae-Yoon; Choi, Jene; Kim, Chong Jai	STEM CELLS AND DEVELOPMENT	2015	8	2.67	0	0	0	0	0	0	0	0	0	0	0	0	0	1	3	4
Umbilical cord mesenchymal stem cells inhibit the differentiation of circulating T follicular helper cells in patients with primary Sjogren's syndrome through the secretion of indoleamine 2,3-dioxygenase	Liu, Rui; Su, Dinglei; Zhou, Min; Feng, Xuebing; Li, Xia; Sun, Lingyun	RHEUMATOLOGY	2015	8	2.67	0	0	0	0	0	0	0	0	0	0	0	0	0	1	3	4
Pre-treatment of human umbilical cord-derived mesenchymal stem cells with interleukin-6 abolishes their growth-promoting effect on gastric cancer cells	Wang, Mei; Cai, Jie; Huang, Feng; Zhu, Mengchu; Zhang, Qiang; Yang, Tingting; Zhang, Xu; Qian, Hui; Xu, Wenrong	INTERNATIONAL JOURNAL OF MOLECULAR MEDICINE	2015	8	2.67	0	0	0	0	0	0	0	0	0	0	0	0	0	2	5	1
Comparison of biological properties of umbilical cord-derived mesenchymal stem cells from early and late passages: Immunomodulatory ability is enhanced in aged cells	Zhuang, Yong; Li, Dong; Fu, Jinqiu; Shi, Qing; Lu, Yuanyuan; Ju, Xiuli	MOLECULAR MEDICINE REPORTS	2015	8	2.67	0	0	0	0	0	0	0	0	0	0	0	0	0	1	4	3
Reprogramming human umbilical cord mesenchymal stromal cells to islet-like cells with the use of in vitro-synthesized pancreatic-duodenal homebox 1 messenger RNA	Wang, Xiao Li; Hu, Pei; Guo, Xing Rong; Yan, Ding; Yuan, Yahong; Yan, Shi Rong; Li, Dong Sheng	CYTOTHERAPY	2014	8	2	0	0	0	0	0	0	0	0	0	0	0	0	0	3	4	1
The functional study of human umbilical cord mesenchymal stem cells harbouring angiotensin-converting enzyme 2 in rat acute lung ischemia-reperfusion injury model	Liu, Fabing; Gao, Fengying; Li, Qian; Liu, Zhenwei	CELL BIOCHEMISTRY AND FUNCTION	2014	8	2	0	0	0	0	0	0	0	0	0	0	0	0	0	3	5	0
Therapeutic potential of umbilical cord mesenchymal stem cells with Wnt/beta-catenin signaling pathway pre-activated for the treatment of diabetic wounds	Sun, T. -J.; Tao, R.; Han, Y. -Q.; Xu, G.; Liu, J.; Han, Y. -F.	EUROPEAN REVIEW FOR MEDICAL AND PHARMACOLOGICAL SCIENCES	2014	8	2	0	0	0	0	0	0	0	0	0	0	0	0	0	4	3	1
Isolation and characterization of human mesenchymal stromal cells derived from placental decidua basalis; umbilical cord wharton's jelly and amniotic membrane	Shaer, Anahita; Azarpira, Negar; Aghdaie, Mahdokht H.; Esfandiari, Elaheh	PAKISTAN JOURNAL OF MEDICAL SCIENCES	2014	8	2	0	0	0	0	0	0	0	0	0	0	0	0	0	2	4	2
Effects of Bone Marrow Mesenchymal Stem Cells on Hematopoietic Recovery and Acute Graft-Versus-Host Disease in Murine Allogeneic Umbilical Cord Blood Transplantation Model	Li, Zhen Yu; Wang, Chun Qing; Lu, Guang; Pan, Xiu Ying; Xu, Kai Lin	CELL BIOCHEMISTRY AND BIOPHYSICS	2014	8	2	0	0	0	0	0	0	0	0	0	0	0	0	0	2	4	2
Role of the Apoptosis Pathway in Cryopreservation-Induced Cell Death in Mesenchymal Stem Cells Derived from Umbilical Cord Blood	Bissoyi, Akalabya; Pramanik, Krishna	BIOPRESERVATION AND BIOBANKING	2014	8	2	0	0	0	0	0	0	0	0	0	0	0	0	0	0	7	1
Reactive oxygen species induce MMP12-dependent degradation of collagen 5 and fibronectin to promote the motility of human umbilical cord-derived mesenchymal stem cells	Yun, Seung Pil; Lee, Sei-Jung; Oh, Sang Yub; Jung, Young Hyun; Ryu, Jung Min; Suh, Han Na; Kim, Mi Ok; Oh, Keon Bong; Han, Ho Jae	BRITISH JOURNAL OF PHARMACOLOGY	2014	8	2	0	0	0	0	0	0	0	0	0	0	0	0	1	3	4	0
Molecular characterization and xenogenic application of wharton's jelly derived caprine mesenchymal stem cells	Pratheesh, M. D.; Gade, Nitin E.; Dubey, Pawan K.; Nath, Amar; Sivanarayanan, T. B.; Madhu, D. N.; Sharma, Bhaskar; Amarpal; Saikumar, G.; Sharma, G. Taru	VETERINARY RESEARCH COMMUNICATIONS	2014	8	2	0	0	0	0	0	0	0	0	0	0	0	0	0	2	4	2
Intratracheal Administration of Umbilical Cord Blood-Derived Mesenchymal Stem Cells in a Patient with Acute Respiratory Distress Syndrome	Chang, Youjin; Park, So Hee; Huh, Jin-Won; Lim, Chae-Man; Koh, Younsuck; Hong, Sang-Bum	JOURNAL OF KOREAN MEDICAL SCIENCE	2014	8	2	0	0	0	0	0	0	0	0	0	0	0	0	0	4	3	1
Effect of combined therapy of human Wharton's jelly-derived mesenchymal stem cells from umbilical cord with sitagliptin in type 2 diabetic rats	Hu, Jianxia; Wang, Fang; Sun, Ruixia; Wang, Zhongchao; Yu, Xiaolong; Wang, Li; Gao, Hong; Zhao, Wenjuan; Yan, Shengli; Wang, Yangang	ENDOCRINE	2014	8	2	0	0	0	0	0	0	0	0	0	0	0	0	1	2	4	1
Gene therapy of ovarian cancer using IL-21-secreting human umbilical cord mesenchymal stem cells in nude mice	Zhang, Yunxia; Wang, Jing; Ren, Mulan; Li, Miao; Chen, Dengyu; Chen, Junsong; Shi, Fangfang; Wang, Xiaoying; Dou, Jun	JOURNAL OF OVARIAN RESEARCH	2014	8	2	0	0	0	0	0	0	0	0	0	0	0	0	0	3	5	0
Therapeutic Effect of Human Umbilical Cord Mesenchymal Stem Cells on Neonatal Rat Hypoxic-Ischemic Encephalopathy	Zhang, Xinhua; Zhang, Qinfen; Li, Wei; Nie, Dekang; Chen, Weiwei; Xu, Chunxiang; Yi, Xin; Shi, Jinhong; Tian, Meiling; Qin, Jianbing; Jin, Guohua; Tu, Wenjuan	JOURNAL OF NEUROSCIENCE RESEARCH	2014	8	2	0	0	0	0	0	0	0	0	0	0	0	0	1	3	3	1
Osteogenic potential of human umbilical cord-derived mesenchymal stromal cells cultured with umbilical cord blood-derived fibrin: A preliminary study	Baba, Kyoko; Yamazaki, Yasuharu; Ishiguro, Masashi; Kumazawa, Kenichi; Aoyagi, Kazuya; Ikemoto, Shigehiro; Takeda, Akira; Uchinuma, Eiju	JOURNAL OF CRANIO-MAXILLOFACIAL SURGERY	2013	8	1.6	0	0	0	0	0	0	0	0	0	0	0	0	4	3	1	0
Reduction of Fibrosis in Dibutyltin Dichloride-Induced Chronic Pancreatitis Using Rat Umbilical Mesenchymal Stem Cells From Wharton's Jelly	Zhou, Chun-Hua; Li, Mei-Lin; Qin, Ai-Lan; Lv, Sheng-Xiang; Wen-Tang; Zhu, Xiao-Yan; Li, Lin-Yun; Dong, Yun; Hu, Chuang-Ying; Hu, Duan-Min; Wang, Shao-Feng	PANCREAS	2013	8	1.6	0	0	0	0	0	0	0	0	0	0	0	0	1	1	4	2
Isolation and Characterization of a Novel Strain of Mesenchymal Stem Cells from Mouse Umbilical Cord: Potential Application in Cell-Based Therapy	Li, Wen-Wen; Wei, Yau-Huei; Li, Hung; Lai, Dar-Ming; Lin, Teng-Nan	PLOS ONE	2013	8	1.6	0	0	0	0	0	0	0	0	0	0	0	1	2	1	3	1
Conditioned medium from human amniotic epithelial cells may induce the differentiation of human umbilical cord blood mesenchymal stem cells into dopaminergic neuron-like cells	Yang, Shu; Sun, Hai-Mei; Yan, Ji-Hong; Xue, Hong; Wu, Bo; Dong, Fang; Li, Wen-Suai; Ji, Feng-Qing; Zhou, De-Shan	JOURNAL OF NEUROSCIENCE RESEARCH	2013	8	1.6	0	0	0	0	0	0	0	0	0	0	0	1	1	1	4	1
Improving the attachment and proliferation of umbilical cord mesenchymal stem cells on modified polystyrene by nitrogen-containing plasma	Tunma, Somruthai; Inthanon, Kewalin; Chaiwong, Chanokporn; Pumchusak, Jantrawan; Wongkham, Weerah; Boonyawan, Dheerawan	CYTOTECHNOLOGY	2013	8	1.6	0	0	0	0	0	0	0	0	0	0	0	1	2	1	4	0
The allogeneic umbilical cord mesenchymal stem cells regulate the function of T helper 17 cells from patients with rheumatoid arthritis in an in vitro co-culture system	Wang, Qin; Li, Xiaofeng; Luo, Jing; Zhang, Li; Ma, Lihui; Lv, Zhiqin; Xue, Lijin	BMC MUSCULOSKELETAL DISORDERS	2012	8	1.33	0	0	0	0	0	0	0	0	0	0	0	1	1	3	1	2
Human Umbilical Cord Mesenchymal Stem Cell Therapy on Neuromyelitis Optica	Lu, Zhengjuan; Ye, Dan; Qian, Lai; Zhu, Lin; Wang, Chong; Guan, Dening; Zhang, Xiaoguang; Xu, Yun	CURRENT NEUROVASCULAR RESEARCH	2012	8	1.33	0	0	0	0	0	0	0	0	0	0	0	3	0	4	1	0
Hearing restoration in a deaf animal model with intravenous transplantation of mesenchymal stem cells derived from human umbilical cord blood	Choi, Mi Young; Yeo, Sang Won; Park, Kyoung Ho	BIOCHEMICAL AND BIOPHYSICAL RESEARCH COMMUNICATIONS	2012	8	1.33	0	0	0	0	0	0	0	0	0	0	0	0	4	0	4	0
Intercellular cytosolic transfer correlates with mesenchymal stromal cell rescue of umbilical cord blood cell viability during ex vivo expansion	Chu, Pat P. Y.; Bari, Sudipto; Fan, Xiubo; Gay, Florence P. H.; Ang, Justina M. L.; Chiu, Gigi N. C.; Lim, Sai K.; Hwang, William Y. K.	CYTOTHERAPY	2012	8	1.33	0	0	0	0	0	0	0	0	0	0	0	3	0	3	2	0
Development and evaluation of a trehalose-contained solution formula to preserve hUC-MSCs at 4 degrees C	Di, Guohu; Wang, Jiexi; Liu, Minxia; Wu, Chu-Tse; Han, Ying; Duan, Haifeng	JOURNAL OF CELLULAR PHYSIOLOGY	2012	8	1.33	0	0	0	0	0	0	0	0	0	0	0	1	3	1	3	0
The i Blood Group Antigen as a Marker for Umbilical Cord Blood-Derived Mesenchymal Stem Cells	Hirvonen, Tia; Suila, Heli; Kotovuori, Annika; Ritamo, Ilja; Heiskanen, Annamari; Sistonen, Pertti; Anderson, Heidi; Satomaa, Tero; Saarinen, Juhani; Tiitinen, Sari; Rabina, Jarkko; Laitinen, Saara; Natunen, Suvi; Valmu, Leena	STEM CELLS AND DEVELOPMENT	2012	8	1.33	0	0	0	0	0	0	0	0	0	0	1	4	2	0	1	0
Osteogenic differentiation of GFP-labeled human umbilical cord blood derived mesenchymal stem cells after cryopreservation	Liu, Guangpeng; Ye, Xinhai; Zhu, Yuchang; Li, Yulin; Sun, Jian; Cui, Lei; Cao, Yilin	CRYOBIOLOGY	2011	8	1.14	0	0	0	0	0	0	0	0	0	0	2	1	2	3	0	0
Xenogeneic immunosuppression of human umbilical cord mesenchymal stem cells in a major histocompatibility complex-mismatched allogeneic acute graft-versus-host disease murine model	Guo, Juan; Yang, Jie; Cao, Guofan; Fan, Huahua; Guo, Chenzhi; Ma, Yue-e; Qian, Yanxiang; Chen, Liang; Li, Xiao; Chang, Chunkang	EUROPEAN JOURNAL OF HAEMATOLOGY	2011	8	1.14	0	0	0	0	0	0	0	0	0	0	0	2	0	2	3	1
SPION Nanoparticles as an Efficient Probe and Carrier of DNA to Umbilical Cord Blood-Derived Mesenchymal Stem Cells	Kim, Yong Sook; Park, In-Kyu; Kim, Won Jong; Yu, Mi Kyung; Jon, Sangyoung; Pun, Suzie H.; Jeong, Myung Ho; Ahn, Youngkeun	JOURNAL OF NANOSCIENCE AND NANOTECHNOLOGY	2011	8	1.14	0	0	0	0	0	0	0	0	0	0	3	2	2	1	0	0
In vitro hepatic differentiation of umbilical cord-derived mesenchymal stem cell	Yoon, Hee-Hoon; Jung, Bo-Young; Seo, Young-Kwon; Song, Kye-Yong; Park, Jung-Keug	PROCESS BIOCHEMISTRY	2010	8	1	0	0	0	0	0	0	0	0	1	0	1	0	2	1	1	2
Notch signaling: a novel regulating differentiation mechanism of human umbilical cord blood-derived mesenchymal stem cells into insulin-producing cells in vitro	Hu Yan-hua; Wu De-quan; Gao Feng; Li Guo-dong; Zhang Xin-chen	CHINESE MEDICAL JOURNAL	2010	8	1	0	0	0	0	0	0	0	0	0	2	3	1	1	1	0	0
Human bone marrow-derived and umbilical cord-derived mesenchymal stem cells for alleviating neuropathic pain in a spinal cord injury model	Yousefifard, Mahmoud; Nasirinezhad, Farinaz; Manaheji, Homa Shardi; Janzadeh, Atousa; Hosseini, Mostafa; Keshavarz, Mansoor	STEM CELL RESEARCH & THERAPY	2016	7	3.5	0	0	0	0	0	0	0	0	0	0	0	0	0	0	3	4
Cartilage repair by human umbilical cord blood-derived mesenchymal stem cells with different hydrogels in a rat model	Park, Yong-Beom; Song, Minjung; Lee, Choong-Hee; Kim, Jin-A; Ha, Chul-Won	JOURNAL OF ORTHOPAEDIC RESEARCH	2015	7	2.33	0	0	0	0	0	0	0	0	0	0	0	0	0	0	4	3
Cartilage Repair Using Composites of Human Umbilical Cord Blood-Derived Mesenchymal Stem Cells and Hyaluronic Acid Hydrogel in a Minipig Model	Ha, Chul-Won; Park, Yong-Beom; Chung, Jun-Young; Park, Yong-Geun	STEM CELLS TRANSLATIONAL MEDICINE	2015	7	2.33	0	0	0	0	0	0	0	0	0	0	0	0	0	0	3	4
Efficacy and Safety of Human Umbilical Cord Blood-Derived Mesenchymal Stem Cells in Anterior Cruciate Ligament Reconstruction of a Rabbit Model: New Strategy to Enhance Tendon Graft Healing	Jang, Ki-Mo; Lim, Hong Chul; Jung, Woon Yong; Moon, Sang Won; Wang, Joon Ho	ARTHROSCOPY-THE JOURNAL OF ARTHROSCOPIC AND RELATED SURGERY	2015	7	2.33	0	0	0	0	0	0	0	0	0	0	0	0	0	1	3	3
Therapeutic efficacy of umbilical cord-derived mesenchymal stem cells in patients with type 2 diabetes	Guan, Li-Xue; Guan, Hui; Li, Hai-Bo; Ren, Cui-Ai; Liu, Lin; Chu, Jin-Jin; Dai, Long-Jun	EXPERIMENTAL AND THERAPEUTIC MEDICINE	2015	7	2.33	0	0	0	0	0	0	0	0	0	0	0	0	0	0	6	1
Hematopoietic recovery of acute radiation syndrome by human superoxide dismutase-expressing umbilical cord mesenchymal stromal cells	Gan, Jingyi; Meng, Fanwei; Zhou, Xin; Li, Chan; He, Yixin; Zeng, Xiaoping; Jiang, Xingen; Liu, Jia; Zeng, Guifang; Tang, Yunxia; Liu, Muyun; Mrsny, Randall J.; Hu, Xiang; Hu, Jifan; Li, Tao	CYTOTHERAPY	2015	7	2.33	0	0	0	0	0	0	0	0	0	0	0	0	0	0	4	3
Large-scale expansion of Wharton's jelly-derived mesenchymal stem cells on gelatin microbeads, with retention of self-renewal and multipotency characteristics and the capacity for enhancing skin wound healing	Zhao, Guifang; Liu, Feilin; Lan, Shaowei; Li, Pengdong; Wang, Li; Kou, Junna; Qi, Xiaojuan; Fan, Ruirui; Hao, Deshun; Wu, Chunling; Bai, Tingting; Li, Yulin; Liu, Jin Yu	Stem Cell Research & Therapy	2015	7	2.33	0	0	0	0	0	0	0	0	0	0	0	0	0	0	2	5
Role of gamma-secretase in human umbilical-cord derived mesenchymal stem cell mediated suppression of NK cell cytotoxicity	Chatterjee, Debanjana; Marquardt, Nicole; Tufa, Dejene Milkessa; Beauclair, Guillaume; Low, Hui Zhi; Hatlapatka, Tim; Hass, Ralf; Kasper, Cornelia; von Kaisenberg, Constantin; Schmidt, Reinhold Ernst; Jacobs, Roland	CELL COMMUNICATION AND SIGNALING	2014	7	1.75	0	0	0	0	0	0	0	0	0	0	0	0	1	3	3	0
Clinical observation of umbilical cord mesenchymal stem cell transplantation in treatment for sequelae of thoracolumbar spinal cord injury	Cheng, Hongbin; Liu, Xuebin; Hua, Rongrong; Dai, Guanghui; Wang, Xiaodong; Gao, Jianhua; An, Yihua	JOURNAL OF TRANSLATIONAL MEDICINE	2014	7	1.75	0	0	0	0	0	0	0	0	0	0	0	0	0	0	6	1
Human umbilical cord-derived mesenchymal stem cells differentiate into epidermal-like cells using a novel co-culture technique	Li, Dongjie; Chai, Jiake; Shen, Chuanan; Han, Yanfu; Sun, Tianjun	CYTOTECHNOLOGY	2014	7	1.75	0	0	0	0	0	0	0	0	0	0	0	0	0	4	3	0
Optimization of in vitro cell labeling methods for human umbilical cord-derived mesenchymal stem cells	Tao, R.; Sun, T. -J.; Han, Y. -Q.; Xu, G.; Liu, J.; Han, Y. -F.	EUROPEAN REVIEW FOR MEDICAL AND PHARMACOLOGICAL SCIENCES	2014	7	1.75	0	0	0	0	0	0	0	0	0	0	0	0	0	5	2	0
Optimization of the therapeutic efficacy of human umbilical cord blood-mesenchymal stromal cells in an NSG mouse xenograft model of graft-versus-host disease	Jang, Yun Kyung; Kim, Miyeon; Lee, Young-Ho; Oh, Wonil; Yang, Yoon Sun; Choi, Soo Jin	CYTOTHERAPY	2014	7	1.75	0	0	0	0	0	0	0	0	0	0	0	0	0	4	2	1
Cotransplantation of human umbilical cord-derived mesenchymal stem cells and umbilical cord blood-derived CD34(+) cells in a rabbit model of myocardial infarction	Li, Tong; Ma, Qunxing; Ning, Meng; Zhao, Yue; Hou, Yuelong	MOLECULAR AND CELLULAR BIOCHEMISTRY	2014	7	1.75	0	0	0	0	0	0	0	0	0	0	0	0	1	3	3	0
Conditioned Media from Human Adipose Tissue-Derived Mesenchymal Stem Cells and Umbilical Cord-Derived Mesenchymal Stem Cells Efficiently Induced the Apoptosis and Differentiation in Human Glioma Cell Lines In Vitro	Yang, Chao; Lei, Deqiang; Ouyang, Weixiang; Ren, Jinghua; Li, Huiyu; Hu, Jingqiong; Huang, Shiang	BIOMED RESEARCH INTERNATIONAL	2014	7	1.75	0	0	0	0	0	0	0	0	0	0	0	0	0	1	5	1
Epithelial and Mesenchymal Stem Cells From the Umbilical Cord Lining Membrane	Lim, Ivor J.; Toan Thang Phan	CELL TRANSPLANTATION	2014	7	1.75	0	0	0	0	0	0	0	0	0	0	0	0	0	4	2	1
Decreased Intracellular pH Induced by Cariporide Differentially Contributes to Human Umbilical Cord-Derived Mesenchymal Stem Cells Differentiation	Gao, Wei; Zhang, Hairui; Chang, Guoqiang; Xie, Zhenqing; Wang, Hanyu; Ma, Li; Han, Zhongchao; Li, Qinghua; Pang, Tianxiang	CELLULAR PHYSIOLOGY AND BIOCHEMISTRY	2014	7	1.75	0	0	0	0	0	0	0	0	0	0	0	0	1	4	1	1
Human umbilical cord mesenchymal stem cells inhibit C6 glioma growth via secretion of dickkopf-1 (DKK1)	Ma, Shanshan; Liang, Shuo; Jiao, Hongliang; Chi, Liankai; Shi, Xinyi; Tian, Yi; Yang, Bo; Guan, Fangxia	MOLECULAR AND CELLULAR BIOCHEMISTRY	2014	7	1.75	0	0	0	0	0	0	0	0	0	0	0	0	2	3	2	0
Role of Histone Deacetylase Inhibitors in the Aging of Human Umbilical Cord Mesenchymal Stem Cells	Wang, Yunshuai; Chen, Tao; Yan, Hongjie; Qi, Hui; Deng, Chunyan; Ye, Tao; Zhou, Shuyan; Li, Fu-Rong	JOURNAL OF CELLULAR BIOCHEMISTRY	2013	7	1.4	0	0	0	0	0	0	0	0	0	0	0	0	3	1	1	2
Cultured buffalo umbilical cord matrix cells exhibit characteristics of multipotent mesenchymal stem cells	Singh, Jarnail; Mann, Anita; Kumar, D.; Duhan, J. S.; Yadav, P. S.	IN VITRO CELLULAR & DEVELOPMENTAL BIOLOGY-ANIMAL	2013	7	1.4	0	0	0	0	0	0	0	0	0	0	0	0	1	3	2	1
Effects of Serial Passage on the Characteristics and Chondrogenic Differentiation of Canine Umbilical Cord Matrix Derived Mesenchymal Stem Cells	Lee, K. S.; Cha, S. -H.; Kang, H. W.; Song, J. -Y.; Lee, K. W.; Ko, K. B.; Lee, H. T.	ASIAN-AUSTRALASIAN JOURNAL OF ANIMAL SCIENCES	2013	7	1.4	0	0	0	0	0	0	0	0	0	0	0	0	0	1	4	2
Transplantation of Human Umbilical Cord Blood-Derived Mesenchymal Stem Cells or Their Conditioned Medium Prevents Bone Loss in Ovariectomized Nude Mice	An, Jee Hyun; Park, Hyojung; Song, Jung Ah; Ki, Kyung Ho; Yang, Jae-Yeon; Choi, Hyung Jin; Cho, Sun Wook; Kim, Sang Wan; Kim, Seong Yeon; Yoo, Jeong Joon; Baek, Wook-Young; Kim, Jung-Eun; Choi, Soo Jin; Oh, Wonil; Shin, Chan Soo	TISSUE ENGINEERING PART A	2013	7	1.4	0	0	0	0	0	0	0	0	0	0	0	0	2	2	0	3
Platelet-derived growth factor promotes the proliferation of human umbilical cord-derived mesenchymal stem cells	Qiu, Pubin; Song, Wencong; Niu, Zhiwei; Bai, Yaofu; Li, Wei; Pan, Shaohui; Peng, Sha; Hua, Jinlian	CELL BIOCHEMISTRY AND FUNCTION	2013	7	1.4	0	0	0	0	0	0	0	0	0	0	0	1	1	2	1	2
Therapeutic effect of human umbilical cord-derived mesenchymal stem cells in rat severe acute pancreatitis	Meng, Hong-Bo; Gong, Jian; Zhou, Bo; Hua, Jie; Yao, Le; Song, Zhen-Shun	INTERNATIONAL JOURNAL OF CLINICAL AND EXPERIMENTAL PATHOLOGY	2013	7	1.4	0	0	0	0	0	0	0	0	0	0	0	0	1	2	2	2
The Therapeutic Potential of Umbilical Cord Mesenchymal Stem Cells in Mice Premature Ovarian Failure	Wang, Shufang; Yu, Ling; Sun, Min; Mu, Sha; Wang, Changyong; Wang, Deqing; Yao, Yuanqing	BIOMED RESEARCH INTERNATIONAL	2013	7	1.4	0	0	0	0	0	0	0	0	0	0	0	0	2	3	2	0
Osteogenic potential of human umbilical cord-derived mesenchymal stromal cells cultured with umbilical cord blood-derived autoserum	Baba, Kyoko; Yamazaki, Yasuharu; Ikemoto, Shigehiro; Aoyagi, Kazuya; Takeda, Akira; Uchinuma, Eiju	JOURNAL OF CRANIO-MAXILLOFACIAL SURGERY	2012	7	1.17	0	0	0	0	0	0	0	0	0	0	0	1	1	4	1	0
Use of hybrid chitosan membranes and human mesenchymal stem cells from the Wharton jelly of umbilical cord for promoting nerve regeneration in an axonotmesis rat model	Gaertner, Andrea; Pereira, Tiago; Simoes, Maria Joao; Armada-da-Silva, Paulo A. S.; Franca, Miguel L.; Sousa, Rosa; Bompasso, Simone; Raimondo, Stefania; Shirosaki, Yuki; Nakamura, Yuri; Hayakawa, Satoshi; Osakah, Akiyoshi; Porto, Beatriz; Luis, Ana Lucia; Varejao, Artur S. P.; Mauricio, Ana Colette	NEURAL REGENERATION RESEARCH	2012	7	1.17	0	0	0	0	0	0	0	0	0	0	0	1	1	1	3	1
Osteoblast differentiation of umbilical cord blood-derived mesenchymal stem cells and enhanced cell adhesion by fibronectin	Mekala, Naveen Kumar; Baadhe, Rama Raju; Parcha, Sreenivasa Rao; Devi, Prameela Y.	TISSUE ENGINEERING AND REGENERATIVE MEDICINE	2012	7	1.17	0	0	0	0	0	0	0	0	0	0	0	2	2	1	1	1
Relations between reactive oxygen species and Raman spectral variations of human umbilical cord mesenchymal stem cells with different viability	Bai, H.; Chen, P.; Tang, G. Q.; Lin, L.; Fang, H.; Mu, G. G.; Gong, W.; Liu, Z. P.; Han, Z. B.; Zhao, H.; Han, Z. C.	LASER PHYSICS	2011	7	1	0	0	0	0	0	0	0	0	0	0	5	1	0	1	0	0
A comparison of DNA damage induced by aflatoxin B1 in hepatocyte-like cells, their progenitor mesenchymal stem cells and CD34(+) cells isolated from umbilical cord blood	Ghaderi, Masoumeh; Allameh, Abdolamir; Soleimani, Masoud; Rastegar, Hossein; Ahmadi-Ashtiani, Hamid Reza	MUTATION RESEARCH-GENETIC TOXICOLOGY AND ENVIRONMENTAL MUTAGENESIS	2011	7	1	0	0	0	0	0	0	0	0	0	0	1	2	1	1	1	1
Evaluation of suitable reference gene for real-time PCR in human umbilical cord mesenchymal stem cells with long-term in vitro expansion	Wang, Youwei; Han, Zhibo; Yan, Shulin; Mao, Aibin; Wang, Bin; Ren, He; Chi, Ying; Han, Zhongchao	IN VITRO CELLULAR & DEVELOPMENTAL BIOLOGY-ANIMAL	2010	7	0.88	0	0	0	0	0	0	0	0	0	0	1	4	1	1	0	0
Expression of Pancreatic Endocrine Markers by Mesenchymal Stem Cells From Human Umbilical Cord Vein	Santos, T. M.; Percegona, L. S.; Gonzalez, P.; Calil, A.; Perini, C. Corradi; Faucz, F. R.; Camara, N. O. S.; Aita, C. A. M.	TRANSPLANTATION PROCEEDINGS	2010	7	0.88	0	0	0	0	0	0	0	0	0	1	1	1	3	0	1	0
Isolation and characterisation of mesenchymal stem cells in Wharton's jelly of the human umbilical cord: potent cells for cell- based therapies in paediatric surgery?	Meyer, T.; Pfeifroth, A.; Hoecht, B.	EUROPEAN SURGERY-ACTA CHIRURGICA AUSTRIACA	2008	7	0.7	0	0	0	0	0	0	0	0	0	3	0	2	1	1	0	0
Equine allogeneic umbilical cord blood derived mesenchymal stromal cells reduce synovial fluid nucleated cell count and induce mild self-limiting inflammation when evaluated in an lipopolysaccharide induced synovitis model	Williams, L. B.; Koenig, J. B.; Black, B.; Gibson, T. W. G.; Sharif, S.; Koch, T. G.	EQUINE VETERINARY JOURNAL	2016	6	3	0	0	0	0	0	0	0	0	0	0	0	0	0	0	2	4
Phase II Multicenter, Randomized, Double-Blind Controlled Study of Efficacy and Safety of Umbilical Cord-Derived Mesenchymal Stromal Cells in the Prophylaxis of Chronic Graft-Versus-Host Disease After HLA-Haploidentical Stem-Cell Transplantation	Gao, Lei; Zhang, Yanqi; Hu, Baoyang; Liu, Jia; Kong, Peiyan; Lou, Shifeng; Su, Yi; Yang, Tonghua; Li, Huimin; Liu, Yao; Zhang, Cheng; Gao, Li; Zhu, Lidan; Wen, Qin; Wang, Ping; Chen, Xinghua; Zhong, Jiangfan; Zhang, Xi	JOURNAL OF CLINICAL ONCOLOGY	2016	6	3	0	0	0	0	0	0	0	0	0	0	0	0	0	0	2	4
Enhanced neuro-therapeutic potential of Wharton's Jelly-derived mesenchymal stem cells in comparison with bone marrow mesenchymal stem cells culture	Drela, Katarzyna; Lech, Wioletta; Figiel-Dabrowska, Anna; Zychowicz, Marzena; Mikula, Michal; Sarnowska, Anna; Domanska-Janik, Krystyna	CYTOTHERAPY	2016	6	3	0	0	0	0	0	0	0	0	0	0	0	0	0	0	1	5
Distribution of human umbilical cord blood-derived mesenchymal stem cells in the Alzheimer's disease transgenic mouse after a single intravenous injection	Park, Sang Eon; Lee, Na Kyung; Lee, Jeongmin; Hwang, Jung Won; Choi, Soo Jin; Hwang, Hyeri; Hyung, Brian; Chang, Jong Wook; Na, Duk L.	NEUROREPORT	2016	6	3	0	0	0	0	0	0	0	0	0	0	0	0	0	0	3	3
Enhancement of angiogenic effects by hypoxia-preconditioned human umbilical cord-derived mesenchymal stem cells in a mouse model of hindlimb ischemia	Han, Kyu-Hyun; Kim, Ae-Kyeong; Kim, Min-Hee; Kim, Do-Hyung; Go, Ha-Nl; Kim, Dong-Ik	CELL BIOLOGY INTERNATIONAL	2016	6	3	0	0	0	0	0	0	0	0	0	0	0	0	0	0	5	1
Intranasal administration of human umbilical cord mesenchymal stem cells-conditioned medium enhances vascular remodeling after stroke	Zhao, Qiuchen; Hu, Jinxia; Xiang, Jie; Gu, Yuming; Jin, Peisheng; Hua, Fang; Zhang, Zunsheng; Liu, Yonghai; Zan, Kun; Zhang, Zuohui; Zu, Jie; Yang, Xinxin; Shi, Hongjuan; Zhu, Jienan; Xu, Yun; Cui, Guiyun; Ye, Xinchun	BRAIN RESEARCH	2015	6	2	0	0	0	0	0	0	0	0	0	0	0	0	0	0	3	3
Human umbilical cord mesenchymal stem cell transplantation restores damaged ovaries	Zhu, Shao-Fang; Hu, Hong-Bo; Xu, Hong-Yan; Fu, Xia-Fei; Peng, Dong-Xian; Su, Wei-Yan; He, Yuan-Li	JOURNAL OF CELLULAR AND MOLECULAR MEDICINE	2015	6	2	0	0	0	0	0	0	0	0	0	0	0	0	0	1	0	5
Human Umbilical Cord Matrix Mesenchymal Stem Cells Suppress the Growth of Breast Cancer by Expression of Tumor Suppressor Genes	Ohta, Naomi; Ishiguro, Susumu; Kawabata, Atsushi; Uppalapati, Deepthi; Pyle, Marla; Troyer, Deryl; De, Supriyo; Zhang, Yongqing; Becker, Kevin G.; Tamura, Masaaki	PLOS ONE	2015	6	2	0	0	0	0	0	0	0	0	0	0	0	0	0	1	3	2
Serum- and xeno-free cryopreservation of human umbilical cord tissue as mesenchymal stromal cell source	Shimazu, Takahisa; Mori, Yuka; Takahashi, Atsuko; Tsunoda, Hajime; Tojo, Arinobu; Nagamura-Inoue, Tokiko	CYTOTHERAPY	2015	6	2	0	0	0	0	0	0	0	0	0	0	0	0	0	1	5	0
Sertoli cell-mediated differentiation of male germ cell-like cells from human umbilical cord Wharton's jelly-derived mesenchymal stem cells in an in vitro co-culture system	Xie, Lichun; Lin, Limin; Tang, Qiuliu; Li, Weizhong; Huang, Tianhua; Huo, Xiao; Liu, Xiaoshan; Jiang, Jikai; He, Guyu; Ma, Lian	EUROPEAN JOURNAL OF MEDICAL RESEARCH	2015	6	2	0	0	0	0	0	0	0	0	0	0	0	0	0	2	1	3
Effect and mechanisms of human Wharton's jelly-derived mesenchymal stem cells on type 1 diabetes in NOD model	Hu, Jianxia; Wang, Yangang; Wang, Fang; Wang, Luan; Yu, Xiaolong; Sun, Ruixia; Wang, Zhongchao; Wang, Li; Gao, Hong; Fu, Zhengju; Zhao, Wenjuan; Yan, Shengli	ENDOCRINE	2015	6	2	0	0	0	0	0	0	0	0	0	0	0	0	0	0	3	3
Effect of umbilical cord mesenchymal stromal cells on motor functions of identical twins with cerebral palsy: pilot study on the correlation of efficacy and hereditary factors	Wang, Xiaodong; Hu, Hezhen; Hua, Rongrong; Yang, Jing; Zheng, Pei; Niu, Xinxin; Cheng, Hongbin; Dai, Guanghui; Liu, Xuebin; Zhang, Zan; An, Yihua	CYTOTHERAPY	2015	6	2	0	0	0	0	0	0	0	0	0	0	0	0	0	0	1	5
Comparisons of Differentiation Potential in Human Mesenchymal Stem Cells from Wharton's Jelly, Bone Marrow, and Pancreatic Tissues	Kao, Shih-Yi; Shyu, Jia-Fwu; Wang, Hwai-Shi; Lin, Chi-Hung; Su, Cheng-Hsi; Chen, Tien-Hua; Weng, Zen-Chung; Tsai, Pei-Jiun	STEM CELLS INTERNATIONAL	2015	6	2	0	0	0	0	0	0	0	0	0	0	0	0	0	0	2	4
Monitoring the biology stability of human umbilical cord-derived mesenchymal stem cells during long-term culture in serum-free medium	Chen, Gecai; Yue, Aihuan; Ruan, Zhongbao; Yin, Yigang; Wang, Ruzhu; Ren, Yin; Zhu, Li	CELL AND TISSUE BANKING	2014	6	1.5	0	0	0	0	0	0	0	0	0	0	0	0	0	3	3	0
Effect of preemptive treatment with human umbilical cord blood-derived mesenchymal stem cells on the development of renal ischemia-reperfusion injury in mice	Jang, Hye Ryoun; Park, Ji Hyeon; Kwon, Ghee Young; Lee, Jung Eun; Huh, Wooseong; Jin, Hye Jin; Choi, Soo Jin; Oh, Wonil; Oh, Ha Young; Kim, Yoon-Goo	AMERICAN JOURNAL OF PHYSIOLOGY-RENAL PHYSIOLOGY	2014	6	1.5	0	0	0	0	0	0	0	0	0	0	0	0	0	0	4	2
Umbilical cord blood mesenchymal stem cells co-modified by TERT and BDNF: A novel neuroprotective therapy for neonatal hypoxic-ischemic brain damage	Zhao, Fengyan; Qu, Yi; Liu, Haiting; Du, Baowen; Mu, Dezhi	INTERNATIONAL JOURNAL OF DEVELOPMENTAL NEUROSCIENCE	2014	6	1.5	0	0	0	0	0	0	0	0	0	0	0	0	0	3	1	2
Platelet-rich plasma enhanced umbilical cord mesenchymal stem cells-based bone tissue regeneration	Wen, Yong; Gu, Weiting; Cui, Jun; Yu, Meijiao; Zhang, Yunpeng; Tang, Cuizhu; Yang, Pishan; Xu, Xin	ARCHIVES OF ORAL BIOLOGY	2014	6	1.5	0	0	0	0	0	0	0	0	0	0	0	0	0	3	3	0
Improved differentiation of umbilical cord blood-derived mesenchymal stem cells into insulin-producing cells by PDX-1 mRNA transfection	Phuc Van Pham; Phuoc Thi-My Nguyen; Anh Thai-Quynh Nguyen; Vuong Minh Pham; Anh Nguyen-Tu Bui; Loan Thi-Tung Dang; Khue Gia Nguyen; Ngoc Kim Phan	DIFFERENTIATION	2014	6	1.5	0	0	0	0	0	0	0	0	0	0	0	0	0	1	2	3
An Expanded Population of CD34+Cells from Frozen Banked Umbilical Cord Blood Demonstrate Tissue Repair Mechanisms of Mesenchymal Stromal Cells and Circulating Angiogenic Cells in an Ischemic Hind Limb Model	Whiteley, Jennifer; Bielecki, Ryszard; Li, Mira; Chua, Shawn; Ward, Michael R.; Yamanaka, Nobuko; Stewart, Duncan J.; Casper, Robert F.; Rogers, Ian M.	STEM CELL REVIEWS AND REPORTS	2014	6	1.5	0	0	0	0	0	0	0	0	0	0	0	0	1	3	1	1
Characterization and In Vitro Differentiation Potency of Early-Passage Canine Amnion- and Umbilical Cord-Derived Mesenchymal Stem Cells as Related to Gestational Age	Uranio, Manuel Filioli; Dell'Aquila, Maria Elena; Caira, Michele; Guaricci, Antonio Ciro; Ventura, Mario; Catacchio, Claudia Rita; Martino, Nicola Antonio; Valentini, Luisa	MOLECULAR REPRODUCTION AND DEVELOPMENT	2014	6	1.5	0	0	0	0	0	0	0	0	0	0	0	0	0	2	2	2
Basic fibroblast growth factor/vascular endothelial growth factor in the serum from severe burn patients stimulates the proliferation of cultured human umbilical cord mesenchymal stem cells via activation of Notch signaling pathways	Liu, Ling-Ying; Hou, Yu-Sen; Chai, Jia-Ke; Hu, Quan; Duan, Hong-Jie; Yu, Yong-Hui; Yin, Hui-Nan; Hao, Dai-Feng; Feng, Guang; Li, Tao; Du, Jun-Dong	JOURNAL OF TRAUMA AND ACUTE CARE SURGERY	2013	6	1.2	0	0	0	0	0	0	0	0	0	0	0	0	2	1	2	1
Mesenchymal Stem Cell Isolation from Human Umbilical Cord Tissue: Understanding and Minimizing Variability in Cell Yield for Process Optimization	Iftimia-Mander, Andreea; Hourd, Paul; Dainty, Roger; Thomas, Robert J.	BIOPRESERVATION AND BIOBANKING	2013	6	1.2	0	0	0	0	0	0	0	0	0	0	0	0	0	2	2	2
Programming of human umbilical cord mesenchymal stem cells in vitro to promote pancreatic gene expression	Wang, Hongwu; Yang, Yuping; Ho, Guyu; Lin, Xiabo; Wu, Weizhao; Li, Weizhong; Lin, Limin; Feng, Xueyong; Huo, Xia; Jiang, Jikai; Liu, Xiaoshan; Huang, Tianhua; Wei, Chiju; Ma, Lian	MOLECULAR MEDICINE REPORTS	2013	6	1.2	0	0	0	0	0	0	0	0	0	0	0	0	3	3	0	0
Pleiotrophin is involved in the amniotic epithelial cell-induced differentiation of human umbilical cord blood-derived mesenchymal stem cells into dopaminergic neuron-like cells	Yang, Shu; Xue, Dan-dan; Wu, Bo; Sun, Hai-mei; Li, Xiao-shuang; Dong, Fang; Li, Wen-shuai; Ji, Feng-qing; Zhou, De-shan	NEUROSCIENCE LETTERS	2013	6	1.2	0	0	0	0	0	0	0	0	0	0	0	0	4	0	1	1
Urothelial differentiation of human umbilical cord-derived mesenchymal stromal cells in vitro	Wu, Shuai; Cheng, Zhongliang; Liu, Guohua; Zhao, Xinfeng; Zhong, Liang; Zhu, Yingjian; Zhu, Jiang	ANALYTICAL CELLULAR PATHOLOGY	2013	6	1.2	0	0	0	0	0	0	0	0	0	0	0	0	2	1	2	1
Reversing charges or how to improve Wharton's jelly mesenchymal stem cells culture on polyelectrolyte multilayer films	Rammal, H.; Beroud, J.; Gentils, M.; Labrude, P.; Menu, P.; Kerdjoudj, H.; Velot, E.	BIO-MEDICAL MATERIALS AND ENGINEERING	2013	6	1.2	0	0	0	0	0	0	0	0	0	0	0	0	0	0	4	2
Enhanced Migration of Wharton's Jelly Mesenchymal Stem Cells Grown on Polyurethane Nanocomposites	Huang, Chih-Yang; Lin, Chien-Hsun; Ho, Tung-Tso; Chen, Hui-Chen; Chu, Mei-Yun; Sun, Wei-Shen; Kao, Wei-Chien; Hung, Huey-Shan; Hsu, Shan-hui	JOURNAL OF MEDICAL AND BIOLOGICAL ENGINEERING	2013	6	1.2	0	0	0	0	0	0	0	0	0	0	0	1	1	2	1	1
Human Umbilical Cord Blood-Derived Stromal Cells Are Superior to Human Umbilical Cord Blood-Derived Mesenchymal Stem Cells in Inducing Myeloid Lineage Differentiation In Vitro	Sun, Hao-Ping; Zhang, Xi; Chen, Xing-Hua; Zhang, Cheng; Gao, Lei; Feng, Yi-Mei; Peng, Xian-Gui; Gao, Li	STEM CELLS AND DEVELOPMENT	2012	6	1	0	0	0	0	0	0	0	0	0	0	1	0	2	1	2	0
Isolation and Characterization of Canine Wharton's Jelly-Derived Mesenchymal Stem Cells	Seo, Min-Soo; Park, Sang-Bum; Kang, Kyung-Sun	CELL TRANSPLANTATION	2012	6	1	0	0	0	0	0	0	0	0	0	0	0	0	2	2	2	0
Mesenchymal Stem Cells Negatively Regulate Dendritic Lineage Commitment of Umbilical-Cord-Blood-Derived Hematopoietic Stem Cells: An Unappreciated Mechanism as Immunomodulators	Lai, Hsiu-Yu; Yang, Ming-Jie; Wen, Kuo-Chang; Chao, Kuan-Chong; Shih, Chu-Chih; Lee, Oscar K.	TISSUE ENGINEERING PART A	2010	6	0.75	0	0	0	0	0	0	0	0	0	1	0	0	2	1	0	2
Correlation Between the Immature Characteristics of Umbilical Cord Blood-Derived Mesenchymal Stem Cells and Engraftment of Hematopoietic Stem Cells in NOD/SCID Mice	Yim, Y. S.; Noh, Y. H.; Kim, D. H.; Lee, M. W.; Cheuh, H. W.; Lee, S. H.; Yoo, K. H.; Jung, H. L.; Sung, K. W.; Choi, S. J.; Oh, W. I.; Yang, Y. S.; Koo, H. H.	TRANSPLANTATION PROCEEDINGS	2010	6	0.75	0	0	0	0	0	0	0	0	0	0	2	0	1	3	0	0
Human Umbilical Cord Blood-Derived Mesenchymal Stem Cells Improve Neurological Abnormalities of Niemann-Pick Type C Mouse by Modulation of Neuroinflammatory Condition	Lee, Hyun; Bae, Jae-Sung; Jin, Hee Kyung	JOURNAL OF VETERINARY MEDICAL SCIENCE	2010	6	0.75	0	0	0	0	0	0	0	0	0	2	0	1	1	1	0	1
Mesenchymal stem cells from CD34-human umbilical cord blood	Lu, X.; Alshemali, S.; de Wynter, E. A.; Dickinson, A. M.	TRANSFUSION MEDICINE	2010	6	0.75	0	0	0	0	0	0	0	0	0	0	3	1	0	2	0	0
Estrogen stimulates the neuronal differentiation of human umbilical cord blood mesenchymal stem cells (CD34(-))	Kang, Ji Hye; Lee, Chae Kwan; Kim, Ju Ran; Yu, Seong Jin; Jo, ng Hee Jo; Do, Byung-Rok; Kim, Hae Kwon; Kang, Sung Goo	NEUROREPORT	2007	6	0.55	0	0	0	0	0	0	1	0	0	2	0	1	1	1	0	0
HucMSC Exosome-Delivered 14-3-3 Orchestrates Self-Control of the Wnt Response via Modulation of YAP During Cutaneous Regeneration	Zhang, Bin; Shi, Yinghong; Gong, Aihua; Pan, Zhaoji; Shi, Hui; Yang, Huan; Fu, Hailong; Yan, Yongmin; Zhang, Xu; Wang, Mei; Zhu, Wei; Qian, Hui; Xu, Wenrong	STEM CELLS	2016	5	2.5	0	0	0	0	0	0	0	0	0	0	0	0	0	0	0	5
Unveiling the Differences of Secretome of Human Bone Marrow Mesenchymal Stem Cells, Adipose Tissue-Derived Stem Cells, and Human Umbilical Cord Perivascular Cells: A Proteomic Analysis	Pires, Ana O.; Mendes-Pinheiro, Barbara; Teixeira, Fabio G.; Anjo, Sandra I.; Ribeiro-Samy, Silvina; Gomes, Eduardo D.; Serra, Sofia C.; Silva, Nuno A.; Manadas, Bruno; Sousa, Nuno; Salgado, Antonio J.	STEM CELLS AND DEVELOPMENT	2016	5	2.5	0	0	0	0	0	0	0	0	0	0	0	0	0	0	0	5
Toll-like receptor 3 pre-conditioning increases the therapeutic efficacy of umbilical cord mesenchymal stromal cells in a dextran sulfate sodium-induced colitis model	Fuenzalida, Patricia; Kurte, Monica; Fernandez-O'Ryan, Catalina; Ibanez, Cristina; Gauthier-Abeliuk, Melanie; Maria Vega-Letter, Ana; Gonzalez, Paz; Irarrazabal, Carlos; Quezada, Nataly; Figueroa, Fernando; Carrion, Flavio	CYTOTHERAPY	2016	5	2.5	0	0	0	0	0	0	0	0	0	0	0	0	0	0	5	0
Safety evaluation of exosomes derived from human umbilical cord mesenchymal stromal cell	Sun, Li; Xu, Rongman; Sun, Xiaoxian; Duan, Yuping; Han, Yiwen; Zhao, Yuanyuan; Qian, Hui; Zhu, Wei; Xu, Wenrong	CYTOTHERAPY	2016	5	2.5	0	0	0	0	0	0	0	0	0	0	0	0	0	0	2	3
Potency of umbilical cord blood-and Wharton's jelly-derived mesenchymal stem cells for scarless wound healing	Doi, Hanako; Kitajima, Yuriko; Luo, Lan; Yan, Chan; Tateishi, Seiko; Ono, Yusuke; Urata, Yoshishige; Goto, Shinji; Mori, Ryoichi; Masuzaki, Hideaki; Shimokawa, Isao; Hirano, Akiyoshi; Li, Tao-Sheng	SCIENTIFIC REPORTS	2016	5	2.5	0	0	0	0	0	0	0	0	0	0	0	0	0	0	3	2
Comparison of biological characteristics of mesenchymal stem cells derived from maternal-origin placenta and Wharton's jelly	Chen, Gecai; Yue, Aihuan; Ruan, Zhongbao; Yin, Yigang; Wang, Ruzhu; Ren, Yin; Zhu, Li	STEM CELL RESEARCH & THERAPY	2015	5	1.67	0	0	0	0	0	0	0	0	0	0	0	0	0	0	1	4
Direct Comparison of Wharton's Jelly and Bone Marrow-Derived Mesenchymal Stromal Cells to Enhance Engraftment of Cord Blood CD34(+) Transplants	van der Garde, Mark; van Pel, Melissa; Rivero, Jose Eduardo Millan; de Graaf-Dijkstra, Alice; Slot, Manon C.; Kleinveld, Yoshiko; Watt, Suzanne M.; Roelofs, Helene; Zwaginga, Jaap Jan	STEM CELLS AND DEVELOPMENT	2015	5	1.67	0	0	0	0	0	0	0	0	0	0	0	0	0	0	3	2
Human umbilical cord mesenchymal stem cells: an overview of their potential in cell-based therapy	Li, Tan; Xia, Mingxu; Gao, Yuanyuan; Chen, Yanting; Xu, Yun	EXPERT OPINION ON BIOLOGICAL THERAPY	2015	5	1.67	0	0	0	0	0	0	0	0	0	0	0	0	0	1	2	2
Umbilical cord mesenchymal stem cells in neurological disorders: A clinical study	Miao, Xingyu; Wu, Xiaoying; Shi, Wei	INDIAN JOURNAL OF BIOCHEMISTRY & BIOPHYSICS	2015	5	1.67	0	0	0	0	0	0	0	0	0	0	0	0	0	0	3	2
Male germ-like cell differentiation potential of human umbilical cord Wharton's jelly-derived mesenchymal stem cells in co-culture with human placenta cells in presence of BMP4 and retinoic acid	Nejad, Nahid Ataie; Amidi, Fardin; Hoseini, Marziyeh Agha; Nia, Karim Nayer; Habibi, Mehryar; Kajbafzadeh, Abdol Mohammad; Mazaheri, Zohreh; Yamini, Nazila	IRANIAN JOURNAL OF BASIC MEDICAL SCIENCES	2015	5	1.67	0	0	0	0	0	0	0	0	0	0	0	0	0	1	1	3
The role of Toll-like receptor 3 and 4 in regulating the function of mesenchymal stem cells isolated from umbilical cord	Zhang, Li; Liu, Dan; Pu, Dan; Wang, Yanwen; Li, Li; He, Yanqi; Li, Yalun; Li, Lei; Qiu, Zhixin; Zhao, Shuang; Li, Weimin	INTERNATIONAL JOURNAL OF MOLECULAR MEDICINE	2015	5	1.67	0	0	0	0	0	0	0	0	0	0	0	0	0	1	2	2
Umbilical cord-derived mesenchymal stem cell therapy for neurological disorders via inhibition of mitogen-activated protein kinase pathway-mediated apoptosis	Zhang, Ruoyu; Chen, Huaihong; Zheng, Zhe; Liu, Qiang; Xu, Lei	MOLECULAR MEDICINE REPORTS	2015	5	1.67	0	0	0	0	0	0	0	0	0	0	0	0	0	1	3	1
Poly (3-hydroxybutyrate-co-3-hydroxyhexanoate) scaffolds coated with PhaP-RGD fusion protein promotes the proliferation and chondrogenic differentiation of human umbilical cord mesenchymal stem cells in vitro	Li, Xiaoli; Chang, Huimin; Luo, Huanan; Wang, Zhenghui; Zheng, Guoxi; Lu, Xiaoyun; He, Xijing; Chen, Fang; Wang, Ting; Liang, Jianmin; Xu, Min	JOURNAL OF BIOMEDICAL MATERIALS RESEARCH PART A	2015	5	1.67	0	0	0	0	0	0	0	0	0	0	0	0	0	1	3	1
Bone and cartilage regeneration with the use of umbilical cord mesenchymal stem cells	Klontzas, Michail E.; Kenanidis, Eustathios I.; Heliotis, Manolis; Tsiridis, Eleftherios; Mantalaris, Athanasios	EXPERT OPINION ON BIOLOGICAL THERAPY	2015	5	1.67	0	0	0	0	0	0	0	0	0	0	0	0	0	1	2	2
Wnt3a promotes human umbilical cord mesenchymal stem cells to differentiate into epidermal-like cells	Sun, T. -J.; Tao, R.; Han, Y. -Q.; Xu, G.; Liu, J.; Han, Y. -F.	EUROPEAN REVIEW FOR MEDICAL AND PHARMACOLOGICAL SCIENCES	2015	5	1.67	0	0	0	0	0	0	0	0	0	0	0	0	0	2	2	1
Umbilical cord blood-derived mesenchymal stem cells: New therapeutic weapons for idiopathic dilated cardiomyopathy?	Roura, Santiago; Galvez-Monton, Carolina; Bayes-Genis, Antoni	INTERNATIONAL JOURNAL OF CARDIOLOGY	2014	5	1.25	0	0	0	0	0	0	0	0	0	0	0	0	0	3	2	0
Calcium-Sensing Receptor-Mediated Osteogenic and Early-Stage Neurogenic Differentiation in Umbilical Cord Matrix Mesenchymal Stem Cells from a Large Animal Model	Martino, Nicola Antonio; Reshkin, Stephan Joel; Ciani, Elena; Dell'Aquila, Maria Elena	PLOS ONE	2014	5	1.25	0	0	0	0	0	0	0	0	0	0	0	0	0	2	2	1
Cord blood CD34+ cells expanded on Wharton's jelly multipotent mesenchymal stromal cells improve the hematopoietic engraftment in NOD/SCID mice	Milazzo, Luisa; Vulcano, Francesca; Barca, Alessandra; Macioce, Giampiero; Paldino, Emanuela; Rossi, Stefania; Ciccarelli, Carmela; Hassan, Hamisa J.; Giampaolo, Adele	EUROPEAN JOURNAL OF HAEMATOLOGY	2014	5	1.25	0	0	0	0	0	0	0	0	0	0	0	0	1	1	2	1
Human bone marrow, umbilical cord or liver mesenchymal stromal cells fail to improve liver function in a model of CCl4-induced liver damage in NOD/SCID/IL-2R gamma(null) mice	Briquet, Alexandra; Gregoire, Celine; Comblain, Fanny; Servais, Laurence; Zeddou, Mustapha; Lechanteur, Chantal; Beguin, Yves	CYTOTHERAPY	2014	5	1.25	0	0	0	0	0	0	0	0	0	0	0	0	0	0	4	1
Molecular pathways reflecting poor intrauterine growth are found in Wharton's jelly-derived mesenchymal stem cells	Sukarieh, Rami; Joseph, Roy; Leow, Shi Chi; Li, Ying; Loeffler, Mona; Aris, Izzuddin M.; Tan, Jun Hao; Teh, Ai Ling; Chen, Li; Holbrook, Joanna D.; Ng, Kai Lyn; Lee, Yung Seng; Chong, Yap Seng; Summers, Scott A.; Gluckman, Peter D.; Stuenkel, Walter	HUMAN REPRODUCTION	2014	5	1.25	0	0	0	0	0	0	0	0	0	0	0	0	0	1	3	1
Human Umbilical Cord Mesenchymal Stem Cells and Derived Hepatocyte-Like Cells Exhibit Similar Therapeutic Effects on an Acute Liver Failure Mouse Model	Zhou, Ruiping; Li, Zhuokun; He, Chengyi; Li, Ronglin; Xia, Hongbin; Li, Chunyang; Xiao, Jia; Chen, Zhi-Ying	PLOS ONE	2014	5	1.25	0	0	0	0	0	0	0	0	0	0	0	0	0	3	1	1
Laminin 411 acts as a potent inducer of umbilical cord mesenchymal stem cell differentiation into insulin-producing cells	Qu, Huiting; Liu, Xiaoli; Ni, Yihong; Jiang, Yang; Feng, Xiaoli; Xiao, Juan; Guo, Yanan; Kong, Dexiao; Li, Ai; Li, Xiaomei; Zhuang, Xianghua; Wang, Zhilun; Wang, Yongjing; Chang, Yali; Chen, Shihong; Kong, Feng; Zhang, Xuhua; Zhao, Shengtian; Sun, Yi; Xu, Dawei; Wang, Daoqing; Zheng, Chengyun	JOURNAL OF TRANSLATIONAL MEDICINE	2014	5	1.25	0	0	0	0	0	0	0	0	0	0	0	0	1	3	1	0
Infusion of human umbilical cord-derived mesenchymal stem cells effectively relieves liver cirrhosis in DEN-induced rats	Hong, Jingxin; Jin, Huajun; Han, Junling; Hu, Huanzhang; Liu, Jian; Li, Linfang; Huang, Yao; Wang, Dandan; Wu, Mengchao; Qiu, Lugui; Qian, Qijun	MOLECULAR MEDICINE REPORTS	2014	5	1.25	0	0	0	0	0	0	0	0	0	0	0	0	0	1	3	1
Human umbilical cord-derived mesenchymal stem cells can secrete insulin in vitro and in vivo	Boroujeni, Zahra Niki; Aleyasin, Ahmad	BIOTECHNOLOGY AND APPLIED BIOCHEMISTRY	2014	5	1.25	0	0	0	0	0	0	0	0	0	0	0	0	2	2	1	0
Engineering of pre-vascularized urethral patch with muscle flaps and hypoxia-activated hUCMSCs improves its therapeutic outcome	Sun, Dongchong; Yang, Yong; Wei, Zhitao; Xu, Yong; Zhang, Xu; Hong, Baofa	JOURNAL OF CELLULAR AND MOLECULAR MEDICINE	2014	5	1.25	0	0	0	0	0	0	0	0	0	0	0	0	0	4	1	0
Clinical follow-up of horses treated with allogeneic equine mesenchymal stem cells derived from umbilical cord blood for different tendon and ligament disorders	Van Loon, Vic J. F.; Scheffer, Carmen J. W.; Genn, Herman J.; Hoogendoorn, Arie C.; Greve, Jan W.	VETERINARY QUARTERLY	2014	5	1.25	0	0	0	0	0	0	0	0	0	0	0	0	0	2	1	2
Localization of Human Mesenchymal Stem Cells from Umbilical Cord Blood and Their Role in Repair of Diabetic Foot Ulcers in Rats	Zhao, Qing-Song; Xia, Nan; Zhao, Nan; Li, Ming; Bi, Chang-Long; Zhu, Qing; Qiao, Guo-Fen; Cheng, Zhi-Feng	INTERNATIONAL JOURNAL OF BIOLOGICAL SCIENCES	2014	5	1.25	0	0	0	0	0	0	0	0	0	0	0	0	0	1	1	3
Human umbilical cord mesenchymal stem cell-loaded amniotic membrane for the repair of radial nerve injury(star)	Li, Zhi; Qin, Hanjiao; Feng, Zishan; Liu, Wei; Zhou, Ye; Yang, Lifeng; Zhao, Wei; Li, Youjun	NEURAL REGENERATION RESEARCH	2013	5	1	0	0	0	0	0	0	0	0	0	0	0	0	1	3	0	1
Reduced intensity conditioning and co-transplantation of unrelated peripheral stem cells combined with umbilical cord mesenchymal stem/stroma cells for young patients with refractory severe aplastic anemia	Fu, Yuewen; Wang, Qian; Zhou, Jian; Liu, Shengquan; Fang, Baijun; Wei, Xudong; Song, Yongping	INTERNATIONAL JOURNAL OF HEMATOLOGY	2013	5	1	0	0	0	0	0	0	0	0	0	0	0	0	0	0	4	1
Infusion of Trx-1-Overexpressing hucMSC Prolongs the Survival of Acutely Irradiated NOD/SCID Mice by Decreasing Excessive Inflammatory Injury	Hu, JiangWei; Yang, ZaiLiang; Wang, Jun; Tang, YongYong; Liu, Hao; Zhang, Bin; Chen, Hu	PLOS ONE	2013	5	1	0	0	0	0	0	0	0	0	0	0	0	0	0	2	2	1
Conditioned serum-free medium from umbilical cord mesenchymal stem cells has anti-photoaging properties	Liu, Qiuying; Luo, Zhenyu; He, Shaoqing; Peng, Xinlei; Xiong, Sheng; Wang, Yifei; Zhong, Xueyun; Zhou, Xiangrong; Eisenberg, Carol A.; Gao, Bruce Z.	BIOTECHNOLOGY LETTERS	2013	5	1	0	0	0	0	0	0	0	0	0	0	0	1	1	0	2	1
Chondrogenic differentiation of human umbilical cord blood-derived mesenchymal stem cells by co-culture with rabbit chondrocytes	Zheng, Pengfei; Ju, Li; Jiang, Bo; Chen, Lei; Dong, Zhan; Jiang, Li; Wang, Rufa; Lou, Yue	MOLECULAR MEDICINE REPORTS	2013	5	1	0	0	0	0	0	0	0	0	0	0	0	0	1	1	2	1
Assessment of umbilical cord tissue as a source of mesenchymal stem cell/endothelial cell mixtures for bone regeneration	Kouroupis, Dimitrios; Churchman, Sarah M.; English, Anne; Emery, Paul; Giannoudis, Peter V.; McGonagle, Dennis; Jones, Elena A.	REGENERATIVE MEDICINE	2013	5	1	0	0	0	0	0	0	0	0	0	0	0	0	0	1	2	2
Wharton's jelly mesenchymal stem cells differentiate into retinal progenitor cells	Hu, Ying; Liang, Jun; Cui, Hongping; Wang, Xinmei; Rong, Hua; Shao, Bin; Cui, Hao	NEURAL REGENERATION RESEARCH	2013	5	1	0	0	0	0	0	0	0	0	0	0	0	0	0	2	3	0
Comparison of the Ultrastructural and Immunophenotypic Characteristics of Human Umbilical Cord-derived Mesenchymal Stromal Cells and in Situ Cells in Wharton's Jelly	Ryu, Young-joon; Seol, Hyang Sook; Cho, Tae Jun; Kwon, Tae Jung; Jang, Se Jin; Cho, Jaejin	ULTRASTRUCTURAL PATHOLOGY	2013	5	1	0	0	0	0	0	0	0	0	0	0	0	0	0	3	1	1
Biological characterization of chicken mesenchymal stem/progenitor cells from umbilical cord Wharton's Jelly	Bai, Chunyu; Li, Xiangcheng; Hou, Lingling; Zhang, Minghai; Guan, Weijun; Ma, Yuehui	MOLECULAR AND CELLULAR BIOCHEMISTRY	2013	5	1	0	0	0	0	0	0	0	0	0	0	0	2	1	0	1	1
Immunomodulatory capacity of human mesenchymal stem cells isolated from adipose tissue, dental pulp, peripheral blood and umbilical cord Wharton's jelly	Trivanovic, Drenka; Mojsilovic, Slavko; Ilic, Vesna; Krstic, Jelena; Jaukovic, Aleksandra; Okic-Dordevic, Ivana; Santibanez, Juan Francisco; Jovcic, Gordana; Bugarski, Diana	CENTRAL EUROPEAN JOURNAL OF IMMUNOLOGY	2013	5	1	0	0	0	0	0	0	0	0	0	0	0	0	0	1	4	0
Comparative Evaluation of Human Mesenchymal Stem Cells of Fetal (Wharton's Jelly) and Adult (Adipose Tissue) Origin during Prolonged In Vitro Expansion: Considerations for Cytotherapy	Christodoulou, I.; Kolisis, F. N.; Papaevangeliou, D.; Zoumpourlis, V.	STEM CELLS INTERNATIONAL	2013	5	1	0	0	0	0	0	0	0	0	0	0	0	0	3	2	0	0
Preparation of microencapsulated VEGF gene-modified human umbilical cord mesenchymal stem cells and in vitro culture	Han, Y. -F.; Sun, T. -J.; Han, Y. -Q.; Tao, R.; Chai, J. -K.; Yin, H. -N.; Xu, G.; Liu, J.	EUROPEAN REVIEW FOR MEDICAL AND PHARMACOLOGICAL SCIENCES	2013	5	1	0	0	0	0	0	0	0	0	0	0	0	0	2	3	0	0
Differentiation of Mesenchymal Stem Cells from Human Umbilical Cord Tissue into Odontoblast-Like Cells Using the Conditioned Medium of Tooth Germ Cells In Vitro	Li, Tian Xia; Yuan, Jie; Chen, Yan; Pan, Li Jie; Song, Chun; Bi, Liang Jia; Jiao, Xiao Hui	BIOMED RESEARCH INTERNATIONAL	2013	5	1	0	0	0	0	0	0	0	0	0	0	0	0	1	1	2	1
Myogenic Potential of Mesenchymal Stem Cells - the Case of Adhesive Fraction of Human Umbilical Cord Blood Cells	Grabowska, Iwona; Streminska, Wladyslawa; Janczyk-Ilach, Katarzyna; Machaj, Eugeniusz K.; Pojda, Zygmunt; Hoser, Grazyna; Kawiak, Jerzy; Moraczewski, Jerzy; Ciemerych, Maria A.; Brzoska, Edyta	CURRENT STEM CELL RESEARCH & THERAPY	2013	5	1	0	0	0	0	0	0	0	0	0	0	0	1	1	2	1	0
IL-6 Production Stimulated by CD14(+) Monocytes-paracrined IL-1 beta does not Contribute to the Immunosuppressive Activity of Human Umbilical Cord Mesenchymal Stem Cells	Wang, Ding; Ji, Yue Ru; Chen, Ke; Du, Wei Ting; Yang, Zhou Xin; Han, Zhi-Bo; Chi, Ying; Liang, Lu; Bayard, Francis; Han, Zhong Chao	CELLULAR PHYSIOLOGY AND BIOCHEMISTRY	2012	5	0.83	0	0	0	0	0	0	0	0	0	0	1	0	1	3	0	0
Correlation Between Chemokines Released From Umbilical Cord Blood-Derived Mesenchymal Stem Cells and Engraftment of Hematopoietic Stem Cells in Nonobese Diabetic/Severe Combined Immunodeficient (Nod/Scid) Mice	Noh, Yoo Hun; Yim, Young Sook; Kim, Dong Hyun; Lee, Myoung Woo; Kim, Dae Seong; Kim, Hye Ryung; Lee, Soo Hyun; Chueh, Hee Won; Choi, Soo Jin; Il Oh, Won; Yang, Yoon-Sun; Jung, Hye Lim; Yoo, Keon Hee; Sung, Ki Woong; Koo, Hong Hoe	PEDIATRIC HEMATOLOGY AND ONCOLOGY	2011	5	0.71	0	0	0	0	0	0	0	0	0	0	1	1	3	0	0	0
Comparative analysis of adherence, viability, proliferation and morphology of umbilical cord tissue-derived mesenchymal stem cells seeded on different titanium-coated expanded polytetrafluoroethylene scaffolds	Hollweck, Trixi; Marschmann, Michaela; Hartmann, Isabel; Akra, Bassil; Meiser, Bruno; Reichart, Bruno; Eblenkamp, Markus; Wintermantel, Erich; Eissner, Guenther	BIOMEDICAL MATERIALS	2010	5	0.62	0	0	0	0	0	0	0	0	0	0	0	0	3	0	1	1
Placental/umbilical cord blood-derived mesenchymal stem cell-like stromal cells support hematopoietic recovery of X-irradiated human CD34(+) cells	Hayashi, Naoki; Takahashi, Kenji; Abe, Yoshinao; Kashiwakura, Ikuo	LIFE SCIENCES	2009	5	0.56	0	0	0	0	0	0	0	0	1	1	0	1	0	2	0	0
Umbilical Cord-Derived Mesenchymal Stem Cell-Derived Exosomal MicroRNAs Suppress Myofibroblast Differentiation by Inhibiting the Transforming Growth Factor-beta/SMAD2 Pathway During Wound Healing	Fang, Shuo; Xu, Chen; Zhang, Yuntong; Xue, Chunyu; Yang, Chao; Bi, Hongda; Qian, Xijing; Wu, Minjuan; Ji, Kaihong; Zhao, Yunpeng; Wang, Yue; Liu, Houqi; Xing, Xin	STEM CELLS TRANSLATIONAL MEDICINE	2016	4	2	0	0	0	0	0	0	0	0	0	0	0	0	0	0	1	3
Role of VEGF-A in angiogenesis promoted by umbilical cord-derived mesenchymal stromal/stem cells: in vitro study	Arutyunyan, Irina; Fatkhudinov, Timur; Kananykhina, Evgeniya; Usman, Natalia; Elchaninov, Andrey; Makarov, Andrey; Bolshakova, Galina; Goldshtein, Dmitry; Sukhikh, Gennady	STEM CELL RESEARCH & THERAPY	2016	4	2	0	0	0	0	0	0	0	0	0	0	0	0	0	0	1	3
A study on the role of apoptotic human umbilical cord mesenchymal stem cells in bleomycin-induced acute lung injury in rat models	Liu, F. -B.; Lin, Q.; Liu, Z. -W.	EUROPEAN REVIEW FOR MEDICAL AND PHARMACOLOGICAL SCIENCES	2016	4	2	0	0	0	0	0	0	0	0	0	0	0	0	0	0	1	3
Cellular activity of Wharton's Jelly-derived mesenchymal stem cells on electrospun fibrous and solvent-cast film scaffolds	Bagher, Zohreh; Ebrahimi-Barough, Somayeh; Azami, Mahmoud; Safa, Majid; Joghataei, Mohammad Taghi	JOURNAL OF BIOMEDICAL MATERIALS RESEARCH PART A	2016	4	2	0	0	0	0	0	0	0	0	0	0	0	0	0	0	2	2
Optimized Protocol for Isolation of Multipotent Mesenchymal Stromal Cells from Human Umbilical Cord	Romanov, Yu. A.; Balashova, E. E.; Volgina, N. E.; Kabaeva, N. V.; Dugina, T. N.; Sukhikh, G. T.	BULLETIN OF EXPERIMENTAL BIOLOGY AND MEDICINE	2015	4	1.33	0	0	0	0	0	0	0	0	0	0	0	0	0	0	2	2
Regeneration of Full-Thickness Rotator Cuff Tendon Tear After Ultrasound-Guided Injection With Umbilical Cord Blood-Derived Mesenchymal Stem Cells in a Rabbit Model	Park, Gi-Young; Kwon, Dong Rak; Lee, Sang Chul	STEM CELLS TRANSLATIONAL MEDICINE	2015	4	1.33	0	0	0	0	0	0	0	0	0	0	0	0	0	0	1	3
Wound-healing potential of human umbilical cord blood-derived mesenchymal stromal cells in vitro-a pilot study	You, Hi-Jin; Namgoong, Sik; Han, Seung-Kyu; Jeong, Seong-Ho; Dhong, Eun-Sang; Kim, Woo-Kyung	CYTOTHERAPY	2015	4	1.33	0	0	0	0	0	0	0	0	0	0	0	0	0	0	1	3
Transplantation of human Wharton's jelly-derived mesenchymal stem cells highly expressing TGF beta receptors in a rabbit model of disc degeneration	Ahn, Jongchan; Park, Eun-mi; Kim, Byeong Ju; Kim, Jin-Soo; Choi, Bogyu; Lee, Soo-Hong; Han, Inbo	STEM CELL RESEARCH & THERAPY	2015	4	1.33	0	0	0	0	0	0	0	0	0	0	0	0	0	0	2	2
Induction of human umbilical Wharton's jelly-derived mesenchymal stem cells toward motor neuron-like cells	Bagher, Zohreh; Ebrahimi-Barough, Somayeh; Azami, Mahmoud; Mirzadeh, Hamid; Soleimani, Mansooreh; Ai, Jafar; Nourani, Mohammad Reza; Joghataei, Mohammad Taghi	IN VITRO CELLULAR & DEVELOPMENTAL BIOLOGY-ANIMAL	2015	4	1.33	0	0	0	0	0	0	0	0	0	0	0	0	0	1	1	2
Vascular Endothelial Growth Factor Enhanced the Angiogenesis Response of Human Umbilical Cord-Derived Mesenchymal Stromal Cells in a Rat Model of Radiation Myelopathy	You, Hua; Wei, Li; Zhang, Jing; Wang, Jia-Ning	NEUROCHEMICAL RESEARCH	2015	4	1.33	0	0	0	0	0	0	0	0	0	0	0	0	0	0	2	2
Ectodermal Differentiation of Wharton's Jelly Mesenchymal Stem Cells for Tissue Engineering and Regenerative Medicine Applications	Jadalannagari, Sushma; Aljitawi, Omar S.	TISSUE ENGINEERING PART B-REVIEWS	2015	4	1.33	0	0	0	0	0	0	0	0	0	0	0	0	0	0	3	1
Combination therapy with human umbilical cord mesenchymal stem cells and angiotensin-converting enzyme 2 is superior for the treatment of acute lung ischemia-reperfusion injury in rats	Zhang, Xiaomiao; Gao, Fengying; Yan, Yunqi; Ruan, Zheng; Liu, Zhenwei	CELL BIOCHEMISTRY AND FUNCTION	2015	4	1.33	0	0	0	0	0	0	0	0	0	0	0	0	0	0	3	1
The effect of extended passaging on the phenotype and osteogenic potential of human umbilical cord mesenchymal stem cells	Shi, Zhe; Zhao, Liang; Qiu, Gengtao; He, Ruixuan; Detamore, Michael S.	MOLECULAR AND CELLULAR BIOCHEMISTRY	2015	4	1.33	0	0	0	0	0	0	0	0	0	0	0	0	0	0	3	1
Preeclampsia enhances neuroglial marker expression in umbilical cord Wharton's jelly-derived mesenchymal stem cells	Joerger-Messerli, Marianne; Bruehlmann, Esther; Bessire, Anice; Wagner, Anna; Mueller, Martin; Surbek, Daniel V.; Schoeberlein, Andreina	JOURNAL OF MATERNAL-FETAL & NEONATAL MEDICINE	2015	4	1.33	0	0	0	0	0	0	0	0	0	0	0	0	0	0	3	1
Investigation of immunomodulatory properties of Human Wharton's Jelly-derived Mesenchymal Stem Cells after lentiviral transduction	Amari, Afshin; Ebtekar, Massoumeh; Moazzeni, Seyed Mohammad; Soleimani, Masoud; Amirabad, Leila Mohammadi; Tahoori, Mohammad Taher; Massumi, Mohammad	CELLULAR IMMUNOLOGY	2015	4	1.33	0	0	0	0	0	0	0	0	0	0	0	0	0	0	3	1
Differentiation of Schwann-like cells from human umbilical cord blood mesenchymal stem cells in vitro	Xiao, Yu-Zhou; Wang, Sheng	MOLECULAR MEDICINE REPORTS	2015	4	1.33	0	0	0	0	0	0	0	0	0	0	0	0	0	1	1	2
Human Umbilical Cord Mesenchymal Stem Cells Promote Breast Cancer Metastasis by Interleukin-8-and Interleukin-6-Dependent Induction of CD44(+)/CD24(-) Cells	Ma, Fengxia; Chen, Dandan; Chen, Fang; Chi, Ying; Han, Zhibo; Feng, Xiaoming; Li, Xue; Han, Zhongchao	CELL TRANSPLANTATION	2015	4	1.33	0	0	0	0	0	0	0	0	0	0	0	0	0	0	0	4
A comparison of Wharton's jelly and cord blood as a source of mesenchymal stem cells for diabetes cell therapy	El-Demerdash, Rasha F.; Hammad, Lamiaa N.; Kamal, Mohamed M.; El Mesallamy, Hala O.	REGENERATIVE MEDICINE	2015	4	1.33	0	0	0	0	0	0	0	0	0	0	0	0	0	0	3	1
Efficient gene delivery to human umbilical cord mesenchymal stem cells by cationized Porphyra yezoensis polysaccharide nanoparticles	Yu, Qingtong; Cao, Jin; Chen, Baoding; Deng, Wenwen; Cao, Xia; Chen, Jingjing; Wang, Yan; Wang, Shicheng; Yu, Jiangnan; Xu, Ximing; Gao, Xiangdong	INTERNATIONAL JOURNAL OF NANOMEDICINE	2015	4	1.33	0	0	0	0	0	0	0	0	0	0	0	0	0	0	3	1
Undifferentiated Wharton's Jelly Mesenchymal Stem Cell Transplantation Induces Insulin-Producing Cell Differentiation and Suppression of T-Cell-Mediated Autoimmunity in Nonobese Diabetic Mice	Tsai, Pei-Jiun; Wang, Hwai-Shi; Lin, Gu-Jiun; Chou, Shu-Cheng; Chu, Tzu-Hui; Chuan, Wen-Ting; Lu, Ying-Jui; Weng, Zen-Chung; Su, Cheng-Hsi; Hsieh, Po-Shiuan; Sytwu, Huey-Kang; Lin, Chi-Hung; Chen, Tien-Hua; Shyu, Jia-Fwu	CELL TRANSPLANTATION	2015	4	1.33	0	0	0	0	0	0	0	0	0	0	0	0	0	0	0	4
Human Umbilical Cord Mesenchymal Stem Cells: A New Therapeutic Option for Tooth Regeneration	Chen, Yuanwei; Yu, Yongchun; Chen, Lin; Ye, Lanfeng; Cui, Junhui; Sun, Quan; Li, Kaide; Li, Zhiyong; Liu, Lei	STEM CELLS INTERNATIONAL	2015	4	1.33	0	0	0	0	0	0	0	0	0	0	0	0	0	0	3	1
Human umbilical cord mesenchymal stem cells promote carcinoma growth and lymph node metastasis when co-injected with esophageal carcinoma cells in nude mice	Yang, Xiaoya; Li, Zhu; Ma, Yintu; Gao, Jun; Liu, Surui; Gao, Yuhua; Wang, Gengyin	CANCER CELL INTERNATIONAL	2014	4	1	0	0	0	0	0	0	0	0	0	0	0	0	0	1	3	0
Enhancement of mouse germ cell-associated genes expression by injection of human umbilical cord mesenchymal stem cells into the testis of chemical-induced azoospermic mice	Yang, Rui-Feng; Liu, Tai-Hua; Zhao, Kai; Xiong, Cheng-Liang	ASIAN JOURNAL OF ANDROLOGY	2014	4	1	0	0	0	0	0	0	0	0	0	0	0	0	1	0	1	2
Analysis of feasibility of in vitro nuclear magnetic resonance tracking human umbilical cord mesenchymal stem cells by Gd-DTPA labeled	Shuai, Han-Lin; Yan, Rui-Ling; Song, Hong; Chen, Dan-Liang; Luo, Xin	MAGNETIC RESONANCE IMAGING	2014	4	1	0	0	0	0	0	0	0	0	0	0	0	0	0	0	2	2
Transfection of hBMP-2 into mesenchymal stem cells derived from human umbilical cord blood and bone marrow induces cell differentiation into chondrocytes	Wang, J.; Li, J.; Deng, N.; Zhao, X.; Liu, Y.; Wang, X.; Zhang, H.	MINERVA MEDICA	2014	4	1	0	0	0	0	0	0	0	0	0	0	0	0	0	2	2	0
Differentiation of Human Umbilical Cord Mesenchymal Stem Cells into Prostate-Like Epithelial Cells In Vivo	Li, Wang; Ye, Bo; Cai, Xiao-Yan; Lin, Jian-Hua; Gao, Wei-Qiang	PLOS ONE	2014	4	1	0	0	0	0	0	0	0	0	0	0	0	0	1	3	0	0
Comparative characteristics of endothelial-like cells derived from human adipose mesenchymal stem cells and umbilical cord blood-derived endothelial cells	Gaafar, Taghrid M.; Abdel Rahman, Hala A.; Attia, Wael; Hamza, Hala S.; Brockmeier, Konrad; El Hawary, Rabab E.	CLINICAL AND EXPERIMENTAL MEDICINE	2014	4	1	0	0	0	0	0	0	0	0	0	0	0	0	0	1	3	0
Inhibition of non-muscle myosin II leads to G(0)/G(1) arrest of Wharton's jelly-derived mesenchymal stromal cells	Sharma, Tulika; Kumari, Poonam; Pincha, Neha; Mutukula, Naresh; Saha, Shekhar; Jana, Siddhartha S.; Ta, Malancha	CYTOTHERAPY	2014	4	1	0	0	0	0	0	0	0	0	0	0	0	0	0	2	2	0
Wharton's Jelly Mesenchymal Stem Cell Response on Chitosan-graft-poly (epsilon -caprolactone) Copolymer for Myocardium Tissue Engineering	Chatzinikolaidou, Maria; Kaliva, Maria; Batsali, Aristea; Pontikoglou, Charalampos; Vamvakaki, Maria	CURRENT PHARMACEUTICAL DESIGN	2014	4	1	0	0	0	0	0	0	0	0	0	0	0	0	1	2	0	1
Enrichment of Umbilical Cord Blood Mononuclears with Hemopoietic Precursors in Co-Culture with Mesenchymal Stromal Cells from Human Adipose Tissue	Maslova, E. V.; Andreeva, E. R.; Andrianova, I. V.; Bobyleva, P. I.; Romanov, Yu. A.; Kabaeva, N. V.; Balashova, E. E.; Ryaskina, S. S.; Dugina, T. N.; Buravkova, L. B.	BULLETIN OF EXPERIMENTAL BIOLOGY AND MEDICINE	2014	4	1	0	0	0	0	0	0	0	0	0	0	0	0	0	1	2	1
Wharton's Jelly human Mesenchymal Stem Cell contact guidance by noisy nanotopographies	Jacchetti, E.; Di Rienzo, C.; Meucci, S.; Nocchi, F.; Beltram, F.; Cecchini, M.	SCIENTIFIC REPORTS	2014	4	1	0	0	0	0	0	0	0	0	0	0	0	0	2	1	0	1
Effect of umbilical cord mesenchymal stem cell in peri-implant bone defect after immediate implant: an experiment study in beagle dogs	Hao, Peng-Jie; Wang, Zhi-Guo; Xu, Quan-Chen; Xu, Sheng; Li, Zhuo-Ri; Yang, Pi-Shan; Liu, Zhong-Hao	INTERNATIONAL JOURNAL OF CLINICAL AND EXPERIMENTAL MEDICINE	2014	4	1	0	0	0	0	0	0	0	0	0	0	0	0	0	1	3	0
Adaptive protection against damage of preconditioning human umbilical cord-derived mesenchymal stem cells with hydrogen peroxide	Li, D.; Xu, Y.; Gao, C. Y.; Zhai, Y. P.	GENETICS AND MOLECULAR RESEARCH	2014	4	1	0	0	0	0	0	0	0	0	0	0	0	0	0	0	2	2
Human umbilical cord mesenchymal stromal cells suppress MHC class II expression on rat vascular endothelium and prolong survival time of cardiac allograft	Qiu, Ying; Yun, Mark M.; Han, Xia; Zhao, Ruidong; Zhou, Erxia; Yun, Sheng	INTERNATIONAL JOURNAL OF CLINICAL AND EXPERIMENTAL MEDICINE	2014	4	1	0	0	0	0	0	0	0	0	0	0	0	0	0	1	1	2
Effects of octylphenol on the expression of cell cycle-related genes and the growth of mesenchymal stem cells derived from human umbilical cord blood	Lee, Hye-Rim; Kim, Tae-Hee; Choi, Kelvin J.; Choi, Kyung-Chul	INTERNATIONAL JOURNAL OF MOLECULAR MEDICINE	2014	4	1	0	0	0	0	0	0	0	0	0	0	0	0	0	2	0	2
Dramatic differences in activity of purines metabolizing ecto-enzymes between mesenchymal stem cells isolated from human umbilical cord blood and umbilical cord tissue	Roszek, Katarzyna; Bomastek, Katarzyna; Drozdzal, Marian; Komoszynski, Michal	BIOCHEMISTRY AND CELL BIOLOGY-BIOCHIMIE ET BIOLOGIE CELLULAIRE	2013	4	0.8	0	0	0	0	0	0	0	0	0	0	0	0	0	2	0	2
Genomic alterations in human umbilical cord-derived mesenchymal stromal cells call for stringent quality control before any possible therapeutic approach	Borghesi, Alessandro; Avanzini, Maria Antonietta; Novara, Francesca; Mantelli, Melissa; Lenta, Elisa; Achille, Valentina; Cerbo, Rosa Maria; Tzialla, Chryssoula; Longo, Stefania; De Silvestri, Annalisa; Zimmermann, Luc J. I.; Manzoni, Paolo; Zecca, Marco; Spinillo, Arsenio; Maccario, Rita; Zuffardi, Orsetta; Stronati, Mauro	CYTOTHERAPY	2013	4	0.8	0	0	0	0	0	0	0	0	0	0	0	0	0	2	1	1
Enhancement of bone formation by genetically engineered human umbilical cord-derived mesenchymal stem cells expressing osterix	Wang, Bin; Huang, Shengyun; Pan, Lina; Jia, Shanshan	ORAL SURGERY ORAL MEDICINE ORAL PATHOLOGY ORAL RADIOLOGY	2013	4	0.8	0	0	0	0	0	0	0	0	0	0	0	0	0	2	1	1
Role of CD271 enrichment in the isolation of mesenchymal stromal cells from umbilical cord blood	Attar, Armin; Langeroudi, Arash Ghalyanchi; Vassaghi, Attyieh; Ahrari, Iman; Maharlooei, Mohsen Khosravi; Monabati, Ahmad	CELL BIOLOGY INTERNATIONAL	2013	4	0.8	0	0	0	0	0	0	0	0	0	0	0	1	0	2	1	0
Effects of Storage Solutions on the Viability of Human Umbilical Cord Mesenchymal Stem Cells for Transplantation	Chen, Yan; Yu, Baofeng; Xue, Guofang; Zhao, Jie; Li, Ren-Ke; Liu, Zhuola; Niu, Bo	CELL TRANSPLANTATION	2013	4	0.8	0	0	0	0	0	0	0	0	0	0	0	0	0	0	2	2
Radiolabeling of Umbilical Cord-Derived Mesenchymal Stem Cells for In Vivo Tracking	Mukherjee, Archana; Tipnis, Shabari; Sarma, Haladhar Dev; Ravindran, Geeta; Samuel, Grace; Viswanathan, Chandra; Venkatesh, Meera	CANCER BIOTHERAPY AND RADIOPHARMACEUTICALS	2012	4	0.67	0	0	0	0	0	0	0	0	0	0	0	1	0	3	0	0
Progesterone promotes neuronal differentiation of human umbilical cord mesenchymal stem cells in culture conditions that mimic the brain microenvironment	Wang, Xianying; Wu, Honghai; Xue, Gai; Hou, Yanning	NEURAL REGENERATION RESEARCH	2012	4	0.67	0	0	0	0	0	0	0	0	0	0	0	0	0	0	3	1
Stemness gene expression profile analysis in human umbilical cord mesenchymal stem cells	Meng, Ming-Yao; Pang, Wei; Jiang, Li-Hong; Liu, Yun-Hong; Wei, Chuan-Yu; Xie, Yan-Hua; Yu, Hai-Dong; Hou, Zong-Liu	EXPERIMENTAL BIOLOGY AND MEDICINE	2012	4	0.67	0	0	0	0	0	0	0	0	0	0	0	2	1	0	0	1
Viability of human umbilical cord-derived mesenchymal stem cells in G-rich and M-rich alginates	Kandalam, Umadevi; Cabel, Anamaria I.; Omidian, Hossein; Stelnicki, Eric J.	JOURNAL OF BIOACTIVE AND COMPATIBLE POLYMERS	2012	4	0.67	0	0	0	0	0	0	0	0	0	0	0	1	1	0	2	0
Clinical analysis of the treatment of spinocerebellar ataxia and multiple system atrophy-cerebellar type with umbilical cord mesenchymal stromal cells	Han Dongmei; Liu Jing; Xue Mei; Zhu Ling; Yan Hongmin; Wang Zhidong; Ding Li; Guo Zikuan; Wang Hengxiang	CYTOTHERAPY	2011	4	0.57	0	0	0	0	0	0	0	0	0	0	1	2	0	1	0	0
Hepatogenic Potential of Human Bone Marrow and Umbilical Cord Blood Mesenchymal Stem Cells	Kosmacheva, S. M.; Seviaryn, I. N.; Goncharova, N. V.; Petyovka, N. V.; Potapnev, M. P.	BULLETIN OF EXPERIMENTAL BIOLOGY AND MEDICINE	2011	4	0.57	0	0	0	0	0	0	0	0	0	0	0	0	1	1	2	0
Human Umbilical Cord Blood-Derived Mesenchymal Stem Cells Upregulate Myelin Basic Protein in Shiverer Mice	Veeravalli, Krishna Kumar; Dasari, Venkata Ramesh; Fassett, Daniel; Dinh, Dzung H.; Rao, Jasti S.	STEM CELLS AND DEVELOPMENT	2011	4	0.57	0	0	0	0	0	0	0	0	0	0	1	0	1	2	0	0
Immunohistomorphometric Analysis of Transplanted Umbilical Cord Blood-Derived Mesenchymal Stem Cells and The Resulting Anti-Inflammatory Effects on Nerve Regeneration of Injured Canine Spinal Cord	Ryu, Hak-Hyun; Byeon, Ye-Eun; Park, Sung-Su; Kang, Byung-Jea; Seo, Min-Soo; Park, Sang-Bum; Kim, Wan Hee; Kang, Kyung-Sun; Kweon, Oh-Kyeong	TISSUE ENGINEERING AND REGENERATIVE MEDICINE	2011	4	0.57	0	0	0	0	0	0	0	0	0	0	1	0	0	2	1	0
Exosomes Derived From Akt-Modified Human Umbilical Cord Mesenchymal Stem Cells Improve Cardiac Regeneration and Promote Angiogenesis via Activating Platelet-Derived Growth Factor D	Ma, Jie; Zhao, Yuanyuan; Sun, Li; Sun, Xiaochun; Zhao, Xiaosu; Sun, Xiaoxian; Qian, Hui; Xu, Wenrong; Zhu, Wei	STEM CELLS TRANSLATIONAL MEDICINE	2017	3	3	0	0	0	0	0	0	0	0	0	0	0	0	0	0	0	3
Extracellular Vesicles Released from Human Umbilical Cord-Derived Mesenchymal Stromal Cells Prevent Life-Threatening Acute Graft-Versus-Host Disease in a Mouse Model of Allogeneic Hematopoietic Stem Cell Transplantation	Wang, Li; Gu, Zhenyang; Zhao, Xiaoli; Yang, Nan; Wang, Feiyan; Deng, Ailing; Zhao, Shasha; Luo, Lan; Wei, Huaping; Guan, Lixun; Gao, Zhe; Li, Yonghui; Wang, Lili; Liu, Daihong; Gao, Chunji	STEM CELLS AND DEVELOPMENT	2016	3	1.5	0	0	0	0	0	0	0	0	0	0	0	0	0	0	0	3
The modulation of Th2 immune pathway in the immunosuppressive effect of human umbilical cord mesenchymal stem cells in a murine asthmatic model	Chan, Chin-Kan; Lin, Ting-Chun; Huang, Yung-An; Chen, Ya-Shan; Wu, Chia-Ling; Lo, Huei-Yu; Kuo, Ming-Ling; Wu, Kang-Hsi; Huang, Jing-Long	INFLAMMATION RESEARCH	2016	3	1.5	0	0	0	0	0	0	0	0	0	0	0	0	0	0	1	2
Human umbilical cord-derived mesenchymal stem cells suppress proliferation of PHA-activated lymphocytes in vitro by inducing CD4(+)CD25(high)CD45RA(+) regulatory T cell production and modulating cytokine secretion	Yang, Hongna; Sun, Jinhua; Li, Yan; Duan, Wei-Ming; Bi, Jianzhong; Qu, Tingyu	CELLULAR IMMUNOLOGY	2016	3	1.5	0	0	0	0	0	0	0	0	0	0	0	0	0	0	1	2
Conditioned umbilical cord tissue provides a natural three-dimensional storage compartment as in vitro stem cell niche for human mesenchymal stroma/stem cells	Yang, Yuanyuan; Melzer, Catharina; Bucan, Vesna; von der Ohe, Juliane; Otte, Anna; Hass, Ralf	STEM CELL RESEARCH & THERAPY	2016	3	1.5	0	0	0	0	0	0	0	0	0	0	0	0	0	0	2	1
Growth suppression effect of human mesenchymal stem cells from bone marrow, adipose tissue, and Wharton's jelly of umbilical cord on PBMCs	Ayatollahi, Maryam; Talaei-Khozani, Tahereh; Razmkhah, Mahboobeh	IRANIAN JOURNAL OF BASIC MEDICAL SCIENCES	2016	3	1.5	0	0	0	0	0	0	0	0	0	0	0	0	0	0	0	3
The Therapeutic Potential of Human Umbilical Mesenchymal Stem Cells From Wharton's Jelly in the Treatment of Rat Peritoneal Dialysis-Induced Fibrosis	Fan, Yu-Pei; Hsia, Ching-Chih; Tseng, Kuang-Wen; Liao, Chih-Kai; Fu, Tz-Win; Ko, Tsui -Ling; Chiu, Mei-Miao; Shih, Yang-Hsin; Huang, Pei-Yu; Chiang, Yi-Chia; Yang, Chih-Ching; Fu, Yu-Show	STEM CELLS TRANSLATIONAL MEDICINE	2016	3	1.5	0	0	0	0	0	0	0	0	0	0	0	0	0	0	2	1
Human Wharton's jelly-derived mesenchymal stromal cells engineered to secrete Epstein-Barr virus interleukin-10 show enhanced immunosuppressive properties	Quaranta, Paola; Focosi, Daniele; Di Iesu, Marilena; Cursi, Chiara; Zucca, Alessandra; Curcio, Michele; Lapi, Simone; Boldrini, Linda; Stampacchia, Giulia; Paolicchi, Aldo; Scatena, Fabrizio; Freer, Giulia; Pistello, Mauro	CYTOTHERAPY	2016	3	1.5	0	0	0	0	0	0	0	0	0	0	0	0	0	0	2	1
Neurosphere formation enhances the neurogenic differentiation potential and migratory ability of umbilical cord-mesenchymal stromal cells	Mukai, Takeo; Nagamura-Inoue, Tokiko; Shimazu, Takahisa; Mori, Yuka; Takahashi, Atsuko; Tsunoda, Hajime; Yamaguchi, Satoru; Tojo, Arinobu	CYTOTHERAPY	2016	3	1.5	0	0	0	0	0	0	0	0	0	0	0	0	0	0	2	1
Differentiation of isolated human umbilical cord mesenchymal stem cells into neural stem cells	Chen, Song; Zhang, Wei; Wang, Ji-Ming; Duan, Hong-Tao; Kong, Jia-Hui; Wang, Yue-Xin; Doug, Meng; Bi, Xue; Song, Jian	INTERNATIONAL JOURNAL OF OPHTHALMOLOGY	2016	3	1.5	0	0	0	0	0	0	0	0	0	0	0	0	0	0	1	2
Comparison of the Expression of Hepatic Genes by Human Wharton's Jelly Mesenchymal Stem Cells Cultured in 2D and 3D Collagen Culture Systems	Khodabandeh, Zahra; Vojdani, Zahra; Talaei-Khozani, Tahereh; Jaberipour, Mansoureh; Hosseini, Ahmad; Bahmanpour, Soghra	IRANIAN JOURNAL OF MEDICAL SCIENCES	2016	3	1.5	0	0	0	0	0	0	0	0	0	0	0	0	0	1	0	2
Umbilical Cord Tissue-Derived Mesenchymal Stem Cells Induce T Lymphocyte Apoptosis and Cell Cycle Arrest by Expression of Indoleamine 2, 3-Dioxygenase	Li, Xiuying; Xu, Zhuo; Bai, Jinping; Yang, Shuyuan; Zhao, Shuli; Zhang, Yingjie; Chen, Xiaodong; Wang, Yimin	STEM CELLS INTERNATIONAL	2016	3	1.5	0	0	0	0	0	0	0	0	0	0	0	0	0	0	0	3
Human Umbilical Cord Mesenchymal Stem Cells Therapy in Cyclophosphamide-Induced Premature Ovarian Failure Rat Model	Song, Dan; Zhong, Yun; Qian, Chunfeng; Zou, Qinyan; Ou, Jian; Shi, Yichao; Gao, Liang; Wang, Gaigai; Liu, Zhenxing; Li, Haibo; Ding, Hailei; Wu, Huihua; Wang, Fuxin; Wang, Jing; Li, Hong	BIOMED RESEARCH INTERNATIONAL	2016	3	1.5	0	0	0	0	0	0	0	0	0	0	0	0	0	0	0	3
Wound Dressing Model of Human Umbilical Cord Mesenchymal Stem Cells-Alginates Complex Promotes Skin Wound Healing by Paracrine Signaling	Wang, Song; Yang, Huachao; Tang, Zhenrui; Long, Gang; Huang, Wen	STEM CELLS INTERNATIONAL	2016	3	1.5	0	0	0	0	0	0	0	0	0	0	0	0	0	0	2	1
Changes in Caspase-3, B Cell Leukemia/Lymphoma-2, Interleukin-6, Tumor Necrosis Factor-alpha and Vascular Endothelial Growth Factor Gene Expression after Human Umbilical Cord Blood Derived Mesenchymal Stem Cells Transfusion in Pulmonary Hypertension Rat Models	Kim, Kwan Chang; Lee, Jae Chul; Lee, Hyeryon; Cho, Min-Sun; Choi, Soo Jin; Hong, Young Mi	KOREAN CIRCULATION JOURNAL	2016	3	1.5	0	0	0	0	0	0	0	0	0	0	0	0	0	0	1	2
Induction of pluripotency in human umbilical cord mesenchymal stem cells in feeder layer-free condition	Daneshvar, Nasibeh; Rasedee, Abdullah; Shamsabadi, Fatemeh Tash; Moeini, Hassan; Mehrboud, Parvaneh; Rahman, Heshu Sulaiman; Boroojerdi, Mohadeseh Hashem; Vellasamy, Shalini	TISSUE & CELL	2015	3	1	0	0	0	0	0	0	0	0	0	0	0	0	0	0	2	1
Autocrine Action of Thrombospondin-2 Determines the Chondrogenic Differentiation Potential and Suppresses Hypertrophic Maturation of Human Umbilical Cord Blood-Derived Mesenchymal Stem Cells	Jeong, Sang Young; Ha, Jueun; Lee, Miyoung; Jin, Hye Jin; Kim, Dong Hyun; Choi, Soo Jin; Oh, Wonil; Yang, Yoon Sun; Kim, Jae-Sung; Kim, Byung-Gyu; Chang, Jeong Ho; Cho, Dong-Hyung; Jeon, Hong Bae	STEM CELLS	2015	3	1	0	0	0	0	0	0	0	0	0	0	0	0	0	0	2	1
Human Umbilical Cord Mesenchymal Stromal Cell Transplantation in Myocardial Ischemia (HUC-HEART Trial). A Study Protocol of a Phase 1/2, Controlled and Randomized Trial in Combination with Coronary Artery Bypass Grafting	Can, Alp; Ulus, Ahmet Tulga; Cinar, Ozgur; Celikkan, Ferda Topal; Simsek, Erdal; Akyol, Mesut; Canpolat, Ugur; Erturk, Murat; Kara, Fadil; Ilhan, Osman	STEM CELL REVIEWS AND REPORTS	2015	3	1	0	0	0	0	0	0	0	0	0	0	0	0	0	0	1	2
Immunosuppressive properties of Wharton's jelly-derived mesenchymal stromal cells in vitro	He, Haiping; Nagamura-Inoue, Tokiko; Takahashi, Atsuko; Mori, Yuka; Yamamoto, Yuki; Shimazu, Takahisa; Tsunoda, Hajime; Tojo, Arinobu	INTERNATIONAL JOURNAL OF HEMATOLOGY	2015	3	1	0	0	0	0	0	0	0	0	0	0	0	0	0	0	1	2
VEGF gene transfected umbilical cord mesenchymal stem cells transplantation improve the lower limb vascular lesions of diabetic rats	Li, Xiaoling; Gan, Kexin; Song, Guangyao; Wang, Chao	JOURNAL OF DIABETES AND ITS COMPLICATIONS	2015	3	1	0	0	0	0	0	0	0	0	0	0	0	0	0	0	0	3
In Vitro Generation of IL-35-expressing Human Wharton's Jelly-derived Mesenchymal Stem Cells Using Lentiviral Vector	Amari, Afshin; Ebtekar, Massoumeh; Moazzeni, Seyed Mohammad; Soleimani, Masoud; Amirabad, Leila Mohammadi; Tahoori, Mohammad Taher; Massumi, Mohammad	IRANIAN JOURNAL OF ALLERGY ASTHMA AND IMMUNOLOGY	2015	3	1	0	0	0	0	0	0	0	0	0	0	0	0	0	0	1	2
Isolation of mesenchymal stromal/stem cells from small-volume umbilical cord blood units that do not qualify for the banking system	Yoshioka, Satoshi; Miura, Yasuo; Iwasa, Masaki; Fujishiro, Aya; Yao, Hisayuki; Miura, Masako; Fukuoka, Masaaki; Nakagawa, Yoko; Yokota, Asumi; Hirai, Hideyo; Ichinohe, Tatsuo; Takaori-Kondo, Akifumi; Maekawa, Taira	INTERNATIONAL JOURNAL OF HEMATOLOGY	2015	3	1	0	0	0	0	0	0	0	0	0	0	0	0	0	0	3	0
REPAIR EFFECTS OF UMBILICAL CORD MESENCHYMAL STEM CELLS ON PODOCYTE DAMAGE OF IgA NEPHROPATHY	Zhang, D. W.; Qiu, H.; Mei, Y. M.; Fu, H.; Zheng, H. G.	JOURNAL OF BIOLOGICAL REGULATORS AND HOMEOSTATIC AGENTS	2015	3	1	0	0	0	0	0	0	0	0	0	0	0	0	0	0	2	1
Longitudinal tracking of triple labeled umbilical cord derived mesenchymal stromal cells in a mouse model of Amyotrophic Lateral Sclerosis	Violatto, Martina Bruna; Santangelo, Chiara; Capelli, Chiara; Frapolli, Roberta; Ferrari, Raffaele; Sitia, Leopoldo; Tortarolo, Massimo; Talamini, Laura; Previdi, Sara; Moscatelli, Davide; Salmona, Mario; Introna, Martino; Bendotti, Caterina; Bigini, Paolo	STEM CELL RESEARCH	2015	3	1	0	0	0	0	0	0	0	0	0	0	0	0	0	0	2	1
Differentiation of human umbilical cord mesenchymal stem cells into germ-like cells in mouse seminiferous tubules	Chen, Hui; Tang, Qiu-Ling; Wu, Xiao-Ying; Xie, Li-Chun; Lin, Li-Min; Ho, Gu-Yu; Ma, Lian	MOLECULAR MEDICINE REPORTS	2015	3	1	0	0	0	0	0	0	0	0	0	0	0	0	0	1	2	0
Therapeutic potential of human umbilical cord blood mesenchymal stem cells on erectile function in rats with cavernous nerve injury	Zhu, Jian-Qiang; Lu, Hong-Kai; Cui, Zhi-Qiang; Wang, Yong-Chuan; Li, Yong-Hui; Zhao, Weixin; Fu, Qiang; Xu, Yue-Min; Xu, Yong; Song, Lu-Jie	BIOTECHNOLOGY LETTERS	2015	3	1	0	0	0	0	0	0	0	0	0	0	0	0	0	0	1	2
A Peculiar Molecular Profile of Umbilical Cord-Mesenchymal Stromal Cells Drives Their Inhibitory Effects on Multiple Myeloma Cell Growth and Tumor Progression	Ciavarella, Sabino; Caselli, Anna; Tamma, Antonella Valentina; Savonarola, Annalisa; Loverro, Giuseppe; Paganelli, Roberto; Tucci, Marco; Silvestris, Franco	STEM CELLS AND DEVELOPMENT	2015	3	1	0	0	0	0	0	0	0	0	0	0	0	0	0	0	1	2
Immunomodulatory effects of umbilical cord-derived mesenchymal stem cells	Shawki, Shereen; Gaafar, Taghrid; Erfan, Hadeel; El Khateeb, Engy; El Sheikhah, Ahmad; El Hawary, Rabab	MICROBIOLOGY AND IMMUNOLOGY	2015	3	1	0	0	0	0	0	0	0	0	0	0	0	0	0	0	1	2
High Concentrations of TNF-alpha Induce Cell Death during Interactions between Human Umbilical Cord Mesenchymal Stem Cells and Peripheral Blood Mononuclear Cells	Li, Xue; Du, Wenjing; Ma, Feng Xia; Feng, Xiaoming; Bayard, Francis; Han, Zhong Chao	PLOS ONE	2015	3	1	0	0	0	0	0	0	0	0	0	0	0	0	0	0	2	1
Mesenchymal stem cells from the human umbilical cord ameliorate fulminant hepatic failure and increase survival in mice	Yang, Jin-Feng; Cao, Hong-Cui; Pan, Qiao-Ling; Yu, Jiong; Li, Jun; Li, Lan-Juan	HEPATOBILIARY & PANCREATIC DISEASES INTERNATIONAL	2015	3	1	0	0	0	0	0	0	0	0	0	0	0	0	0	1	2	0
AKT Pathway Affects Bone Regeneration in Nonunion Treated with Umbilical Cord-Derived Mesenchymal Stem Cells	Qu, Zhiguo; Guo, Shengnan; Fang, Guojun; Cui, Zhenghong; Liu, Ying	CELL BIOCHEMISTRY AND BIOPHYSICS	2015	3	1	0	0	0	0	0	0	0	0	0	0	0	0	0	0	1	2
Implantation of human umbilical cord mesenchymal stem cells for ischemic stroke: perspectives and challenges	Li, Yingchen; Hu, Guoheng; Cheng, Qilai	FRONTIERS OF MEDICINE	2015	3	1	0	0	0	0	0	0	0	0	0	0	0	0	0	0	2	1
Clinical Therapeutic Effects of Human Umbilical Cord-Derived Mesenchymal Stem Cells Transplantation in the Treatment of End-Stage Liver Disease	Xue, H. -L.; Zeng, W. -Z.; Wu, X. -L.; Jiang, M. -D.; Zheng, S. -M.; Zhang, Y.; Li, H. -Y.	TRANSPLANTATION PROCEEDINGS	2015	3	1	0	0	0	0	0	0	0	0	0	0	0	0	0	0	2	1
Accelerated Regeneration of Skin Injury by Co-transplantation of Mesenchymal Stem Cells from Wharton's Jelly of the Human Umbilical Cord Mixed with Microparticles	Shi, Shengjun; Jia, Siyuan; Liu, Jingwen; Chen, Guangping	CELL BIOCHEMISTRY AND BIOPHYSICS	2015	3	1	0	0	0	0	0	0	0	0	0	0	0	0	0	0	2	1
Wharton's Jelly-derived Mesenchymal Stem Cells can Differentiate into Hepatocyte-like Cells by HepG2 Cell Line Extract	Borhani-Haghighi, Maryam; Talaei-Khozani, Tahereh; Ayatollahi, Maryam; Vojdani, Zahra	IRANIAN JOURNAL OF MEDICAL SCIENCES	2015	3	1	0	0	0	0	0	0	0	0	0	0	0	0	0	1	2	0
The Notch Signaling Regulates CD105 Expression, Osteogenic Differentiation and Immunomodulation of Human Umbilical Cord Mesenchymal Stem Cells	Na, Tao; Liu, Jing; Zhang, Kehua; Ding, Min; Yuan, Bao-Zhu	PLOS ONE	2015	3	1	0	0	0	0	0	0	0	0	0	0	0	0	0	0	2	1
Differentiation of human umbilical cord-derived mesenchymal stem cells into hepatocytes in vitro	Zheng, Guan; Liu, Yang; Jing, Qian; Zhang, Lei	BIO-MEDICAL MATERIALS AND ENGINEERING	2015	3	1	0	0	0	0	0	0	0	0	0	0	0	0	0	0	3	0
Transplantation of erythropoietin gene-transfected umbilical cord mesenchymal stem cells as a treatment for limb ischemia in rats	Li, J. P.; Wang, D. W.; Song, Q. H.	GENETICS AND MOLECULAR RESEARCH	2015	3	1	0	0	0	0	0	0	0	0	0	0	0	0	0	0	2	1
Safety and Efficacy of Intracoronary Human Umbilical Cord-Derived Mesenchymal Stem Cell Treatment for Very Old Patients with Coronary Chronic Total Occlusion	Li, Xia; Hu, You-dong; Guo, Yan; Chen, Ying; Guo, Dian-xuan; Zhou, Hua-lan; Zhang, Feng-lin; Zhao, Qing-na	CURRENT PHARMACEUTICAL DESIGN	2015	3	1	0	0	0	0	0	0	0	0	0	0	0	0	0	0	3	0
PHBVHHx scaffolds loaded with umbilical cord-derived mesenchymal stem cells or hepatocyte-like cells differentiated from these cells for liver tissue engineering	Su, Zhongchun; Li, Pengshan; Wu, Bogang; Ma, Huan; Wang, Yuechun; Liu, Gexiu; Zeng, Huilan; Li, Zhizhong; Wei, Xing	MATERIALS SCIENCE & ENGINEERING C-MATERIALS FOR BIOLOGICAL APPLICATIONS	2014	3	0.75	0	0	0	0	0	0	0	0	0	0	0	0	0	1	1	1
Karyotype stability of human umbilical cord-derived mesenchymal stem cells during in vitro culture	Ruan, Zhong-Bao; Zhu, Li; Yin, Yi-Gang; Chen, Ge-Cai	EXPERIMENTAL AND THERAPEUTIC MEDICINE	2014	3	0.75	0	0	0	0	0	0	0	0	0	0	0	0	0	1	1	1
In vivo detection of polyomaviruses JCV and SV40 in mesenchymal stem cells from human umbilical cords	Comar, Manola; Delbue, Serena; Zanotta, Nunzia; Valencic, Erica; Piscianz, Elisa; Del Savio, Rossella; Tesser, Alessandra; Tommasini, Alberto; Ferrante, Pasquale	PEDIATRIC BLOOD & CANCER	2014	3	0.75	0	0	0	0	0	0	0	0	0	0	0	0	1	2	0	0
Effect of topology of poly(L-lactide-co-epsilon-caprolactone) scaffolds on the response of cultured human umbilical cord Wharton's jelly-derived mesenchymal stem cells and neuroblastoma cell lines	Thapsukhon, Boontharika; Daranarong, Donraporn; Meepowpan, Puttinan; Suree, Nuttee; Molloy, Robert; Inthanon, Kewalin; Wongkham, Weerah; Punyodom, Winita	JOURNAL OF BIOMATERIALS SCIENCE-POLYMER EDITION	2014	3	0.75	0	0	0	0	0	0	0	0	0	0	0	0	0	0	2	1
Mir-218 contributes to the transformation of 5-Aza/GF induced umbilical cord mesenchymal stem cells into hematopoietic cells through the MITF pathway	Hu, Kaimeng; Xu, Chen; Ni, Haitao; Xu, Zhenyu; Wang, Yue; Xu, Sha; Ji, Kaihong; Xiong, Jun; Liu, Houqi	MOLECULAR BIOLOGY REPORTS	2014	3	0.75	0	0	0	0	0	0	0	0	0	0	0	0	0	1	2	0
Human Umbilical Cord Blood-Derived Mesenchymal Stromal Cells Display a Novel Interaction between P-Selectin and Galectin-1	Suila, H.; Hirvonen, T.; Kotovuori, A.; Ritamo, I.; Kerkela, E.; Anderson, H.; Natunen, S.; Tuimala, J.; Laitinen, S.; Nystedt, J.; Rabina, J.; Valmu, L.	SCANDINAVIAN JOURNAL OF IMMUNOLOGY	2014	3	0.75	0	0	0	0	0	0	0	0	0	0	0	0	1	1	0	1
Brain-derived neurotrophic factor-modified umbilical cord mesenchymal stem cell transplantation improves neurological deficits in rats with traumatic brain injury	Yuan, Yuan; Pan, Shumao; Sun, Zhaoming; Dan, Qiqin; Liu, Jia	INTERNATIONAL JOURNAL OF NEUROSCIENCE	2014	3	0.75	0	0	0	0	0	0	0	0	0	0	0	0	0	0	2	1
Umbilical cord-derived mesenchymal stem cells regulate thymic epithelial cell development and function in Foxn1(-/-) mice	Liu, Guangyang; Wang, Lihua; Pang, Tianxiang; Zhu, Delin; Xu, Yi; Wang, Hanyu; Cong, Xiuli; Liu, Yongjun	CELLULAR & MOLECULAR IMMUNOLOGY	2014	3	0.75	0	0	0	0	0	0	0	0	0	0	0	0	0	3	0	0
Effect of human umbilical cord blood mesenchymal stem cell transplantation on neuronal metabolites in ischemic rabbits	Guan, Ye-Ming; Zhu, Yao; Liu, Xue-Chun; Huang, Hai-Li; Wang, Zhi-Wei; Liu, Bo; Zhu, You-Zi; Wang, Qing-Song	BMC NEUROSCIENCE	2014	3	0.75	0	0	0	0	0	0	0	0	0	0	0	0	0	3	0	0
Transplantation of umbilical cord mesenchymal stem cells alleviates pneumonitis of MRL/lpr mice	Zhang, Yanju; Xia, Yunfei; Ni, Songshi; Gu, Zhifeng; Liu, Hua	JOURNAL OF THORACIC DISEASE	2014	3	0.75	0	0	0	0	0	0	0	0	0	0	0	0	0	2	1	0
Efficacy and Safety of Human Umbilical Cord Derived Mesenchymal Stem Cell Therapy in Children with Severe Aplastic Anemia Following Allogeneic Hematopoietic Stem Cell Transplantation: A Retrospective Case Series of 37 Patients	Si, Yingjian; Yang, Kai; Qin, Maoquan; Zhang, Chuancang; Du, Zhenlan; Zhang, Xiaomei; Liu, Yuhuan; Yue, Yan; Feng, Zhichun	PEDIATRIC HEMATOLOGY AND ONCOLOGY	2014	3	0.75	0	0	0	0	0	0	0	0	0	0	0	0	0	0	2	1
Wharton's jelly mesenchymal stromal/stem cells derived under chemically defined animal product-free low oxygen conditions are rich in MSCA-1(+) subpopulation	Devito, Liani; Badraiq, Heba; Galleu, Antonio; Taheem, Dheraj K.; Codognotto, Stefano; Slow, Richard; Khalaf, Yacoub; Briley, Annette; Shennan, Andrew; Poston, Lucilla; McGrath, John; Gentleman, Eileen; Dazzi, Francesco; Ilic, Dusko	REGENERATIVE MEDICINE	2014	3	0.75	0	0	0	0	0	0	0	0	0	0	0	0	0	1	1	1
Increased internalization of Staphylococcus aureus and cytokine expression in human Wharton's jelly mesenchymal stem cells	Josse, Jerome; Velard, Frederic; Alami, Saad Mechiche; Brun, Valerie; Guillaume, Christine; Kerdjoudj, Halima; Lamkhioued, Bouchaib; Gangloff, Sophie C.	BIO-MEDICAL MATERIALS AND ENGINEERING	2014	3	0.75	0	0	0	0	0	0	0	0	0	0	0	0	0	0	3	0
Biologic properties of gadolinium diethylenetriaminepentaacetic acid-labeled and PKH26-labeled human umbilical cord mesenchymal stromal cells	Pan, Hua; Lan, Jianfa; Luo, Xin; Gao, Jun; Xie, Xiaodong; Guo, Hongyu	CYTOTHERAPY	2014	3	0.75	0	0	0	0	0	0	0	0	0	0	0	0	0	2	1	0
Combinatorial effects of conception and governor vessel electroacupuncture and human umbilical cord blood-derived mesenchymal stem cells on pathomorphologic lesion and cellular apoptosis in rats with cerebral ischemia/reperfusion	Yang, Zhuoxin; Chen, Pengdian; Yu, Haibo; Luo, Wenshu; Pi, Min; Wu, Yonggang; Wang, Ling; Yang, Fuxia; Gou, Yanhua	JOURNAL OF TRADITIONAL CHINESE MEDICINE	2013	3	0.6	0	0	0	0	0	0	0	0	0	0	0	0	0	0	3	0
Intravenous Administration of Human Umbilical Cord Mesenchymal Stem Cells Improves Cognitive Impairments and Reduces Amyloid-Beta Deposition in an A beta PP/PS1 Transgenic Mouse Model	Yang, Hui; Yue, CaiBin; Yang, HongNa; Xie, ZhaoHong; Hu, HongZhen; Wei, LiFei; Wang, Ping; Zhao, CuiPing; Bi, JianZhong	NEUROCHEMICAL RESEARCH	2013	3	0.6	0	0	0	0	0	0	0	0	0	0	0	0	1	1	0	1
Forced expression of indoleamine-2,3-dioxygenase in human umbilical cord-derived mesenchymal stem cells abolishes their anti-apoptotic effect on leukemia cell lines in vitro	Yuan, Yin; Lu, Xin; Tao, Chang-li; Chen, Xuan; Shao, Hong-wei; Huang, Shu-lin	IN VITRO CELLULAR & DEVELOPMENTAL BIOLOGY-ANIMAL	2013	3	0.6	0	0	0	0	0	0	0	0	0	0	0	0	1	0	1	1
Jagged1 contributes to the drug resistance of Jurkat cells in contact with human umbilical cord-derived mesenchymal stem cells	Yuan, Yin; Lu, Xin; Chen, Xuan; Shao, Hongwei; Huang, Shulin	ONCOLOGY LETTERS	2013	3	0.6	0	0	0	0	0	0	0	0	0	0	0	0	0	1	1	1
Umbilical Cord Mesenchymal Stem Cell Transplantation Ameliorates Burn-Induced Acute Kidney Injury in Rats	Lu, Gang; Huang, Sha; Chen, Yongbin; Ma, Kui	INTERNATIONAL JOURNAL OF LOWER EXTREMITY WOUNDS	2013	3	0.6	0	0	0	0	0	0	0	0	0	0	0	0	0	0	2	1
Does Mesenchymal Stem Cell Population in Umbilical Cord Blood Vary at Different Gestational Periods?	Jain, Ashish; Mathur, Nitin; Jeevashankar, M.; Mukhopadhyay, Asok; Agarwal, Ramesh; Deorari, A. K.; Paul, V. K.	INDIAN JOURNAL OF PEDIATRICS	2013	3	0.6	0	0	0	0	0	0	0	0	0	0	0	0	2	0	1	0
Developing a New Two-Step Protocol to Generate Functional Hepatocytes from Wharton's Jelly-Derived Mesenchymal Stem Cells under Hypoxic Condition	Prasajak, Patcharee; Leeanansaksiri, Wilairat	STEM CELLS INTERNATIONAL	2013	3	0.6	0	0	0	0	0	0	0	0	0	0	0	0	0	2	1	0
Generating CK19-Positive Cells with Hair-Like Structures from Wharton's Jelly Mesenchymal Stromal Cells	Aljitawi, Omar S.; Xiao, Yinghua; Zhang, Da; Stehno-Bittel, Lisa; Garimella, Rama; Hopkins, Richard A.; Detamore, Michael S.	STEM CELLS AND DEVELOPMENT	2013	3	0.6	0	0	0	0	0	0	0	0	0	0	0	0	1	1	1	0
Human umbilical cord blood-derived mesenchymal stem cells promote regeneration of crush-injured rat sciatic nerves	Sung, Mi-Ae; Jung, Hun Jong; Lee, Jung-Woo; Lee, Jin-Yong; Pang, Kang-Mi; Yoo, Sang Bae; Alrashdan, Mohammad S.; Kim, Soung-Min; Jahng, Jeong Won; Lee, Jong-Ho	NEURAL REGENERATION RESEARCH	2012	3	0.5	0	0	0	0	0	0	0	0	0	0	0	1	0	0	0	2
Viability and neural differentiation of mesenchymal stem cells derived from the umbilical cord following perinatal asphyxia	Aly, H.; Mohsen, L.; Badrawi, N.; Gabr, H.; Ali, Z.; Akmal, D.	JOURNAL OF PERINATOLOGY	2012	3	0.5	0	0	0	0	0	0	0	0	0	0	0	0	0	2	0	1
Proteome Analysis During Chondrocyte Differentiation in a New Chondrogenesis Model Using Human Umbilical Cord Stroma Mesenchymal Stem Cells	De la Fuente, Alexandre; Mateos, Jesus; Lesende-Rodriguez, Ivan; Calamia, Valentina; Fuentes-Boquete, Isaac; de Toro, Francisco J.; Arufe, Maria C.; Blanco, Francisco J.	MOLECULAR & CELLULAR PROTEOMICS	2012	3	0.5	0	0	0	0	0	0	0	0	0	0	0	0	2	0	0	1
The role of biologically active peptides in tissue repair using umbilical cord mesenchymal stem cells	Cabrera, Carlos; Carriquiry, Gabriela; Pierinelli, Chiara; Reinoso, Nancy; Arias-Stella, Javier; Paino, Javier	THYMOSINS IN HEALTH AND DISEASE II	2012	3	0.5	0	0	0	0	0	0	0	0	0	0	0	0	0	2	0	1
In vitro culture of Keratinocytes from human umbilical cord blood mesenchymal stem cells: the Saigonese culture	Tran Cong Toai; Huynh Duy Thao; Gargiulo, Ciro; Nguyen Phuong Thao; Tran Thi Thanh Thuy; Huynh Minh Tuan; Nguyen Thanh Tung; Filgueira, Luis; Strong, D. Micheal	CELL AND TISSUE BANKING	2011	3	0.43	0	0	0	0	0	0	0	0	0	0	1	1	0	1	0	0
The mixed human umbilical cord blood-derived mesenchymal stem cells show higher antitumor effect against C6 cells than the single in vitro	Jiao, Hongliang; Yang, Bo; Guan, Fangxia; Li, Jianbin; Shan, Hong; Song, Laijun; Hu, Xiang; Liang, Shuo; Du, Ying; Jiang, Chao	NEUROLOGICAL RESEARCH	2011	3	0.43	0	0	0	0	0	0	0	0	0	0	1	1	0	1	0	0
Auditory Cell Induction from Mesenchymal Stem Cells of Human Umbilical Cord Blood	Choi, Mi-Young; Gil, Ki-Chul; Back, Sang-A; Park, Shi-Nae; Yeo, Sang Won; Park, Kyoung Ho	JOURNAL OF INTERNATIONAL ADVANCED OTOLOGY	2011	3	0.43	0	0	0	0	0	0	0	0	0	0	1	0	0	0	2	0
Simultaneous expansion and harvest of hematopoietic stem cells and mesenchymal stem cells derived from umbilical cord blood	Song Kedong; Fan Xiubo; Liu Tianqing; Macedo, Hugo M.; Jiang LiLi; Fang Meiyun; Shi Fangxin; Ma Xuehu; Cui Zhanfeng	JOURNAL OF MATERIALS SCIENCE-MATERIALS IN MEDICINE	2010	3	0.38	0	0	0	0	0	0	0	0	0	1	0	1	0	0	1	0
Safety of umbilical cord blood-derived mesenchymal stem cells (MSCs) following 5-azaserine induction and inhibition of human cardiac myocyte apoptosis by MSCs	Huang, Jing-Ling; Yang, Shui-Xiang	SAUDI MEDICAL JOURNAL	2009	3	0.33	0	0	0	0	0	0	0	0	0	0	1	0	0	1	1	0
hucMSC Exosome-Derived GPX1 Is Required for the Recovery of Hepatic Oxidant Injury	Yan, Yongmin; Jiang, Wenqian; Tan, Youwen; Zou, Shengqiang; Zhang, Hongguang; Mao, Fei; Gong, Aihua; Qian, Hui; Xu, Wenrong	MOLECULAR THERAPY	2017	2	2	0	0	0	0	0	0	0	0	0	0	0	0	0	0	0	2
Diverse impact of xeno-free conditions on biological and regenerative properties of hUC-MSCs and their extracellular vesicles	Bobis-Wozowicz, Sylwia; Kmiotek, Katarzyna; Kania, Karolina; Karnas, Elzbieta; Labedz-Maslowska, Anna; Sekula, Malgorzata; Kedracka-Krok, Sylwia; Kolcz, Jacek; Boruczkowski, Dariusz; Madeja, Zbigniew; Zuba-Surma, Ewa K.	JOURNAL OF MOLECULAR MEDICINE-JMM	2017	2	2	0	0	0	0	0	0	0	0	0	0	0	0	0	0	0	2
Nanosized UCMSC-derived extracellular vesicles but not conditioned medium exclusively inhibit the inflammatory response of stimulated T cells: implications for nanomedicine	Monguio-Tortajada, Marta; Roura, Santiago; Galvez-Monton, Carolina; Maria Pujal, Josep; Aran, Gemma; Sanjurjo, Lucia; la Franquesa, Marcel; Sarrias, Maria-Rosa; Bayes-Genis, Antoni; Borras, Francesc E.	THERANOSTICS	2017	2	2	0	0	0	0	0	0	0	0	0	0	0	0	0	0	0	2
Effects of light-emitting diode irradiation on the osteogenesis of human umbilical cord mesenchymal stem cells in vitro	Yang, Dazhi; Yi, Weihong; Wang, Ertian; Wang, Min	SCIENTIFIC REPORTS	2016	2	1	0	0	0	0	0	0	0	0	0	0	0	0	0	0	1	1
Proteomic Analysis of the Peri-Infarct Area after Human Umbilical Cord Mesenchymal Stem Cell Transplantation in Experimental Stroke	He, Dongsheng; Zhang, Zhuo; Lao, Jiamin; Meng, Hailan; Han, Lijuan; Chen, Fan; Ye, Dan; Zhang, He; Xu, Yun	Aging and Disease	2016	2	1	0	0	0	0	0	0	0	0	0	0	0	0	0	0	1	1
Therapeutic angiogenesis induced by human umbilical cord tissue-derived mesenchymal stromal cells in a murine model of hindlimb ischemia	Pereira, Ana Rita S.; Mendes, Teresa F.; Ministro, Augusto; Teixeira, Mariana; Filipe, Mariana; Santos, Jorge M.; Barcia, Rita N.; Goyri-O'Neill, J.; Pinto, Fausto; Cruz, Pedro E.; Cruz, Helder J.; Rosa Santos, Susana Constantino	STEM CELL RESEARCH & THERAPY	2016	2	1	0	0	0	0	0	0	0	0	0	0	0	0	0	0	0	2
Long term effect and safety of Wharton's jelly-derived mesenchymal stem cells on type 2 diabetes	Hu, Jianxia; Wang, Yangang; Gong, Huimin; Yu, Chundong; Guo, Caihong; Wang, Fang; Yan, Shengli; Xu, Hongmei	EXPERIMENTAL AND THERAPEUTIC MEDICINE	2016	2	1	0	0	0	0	0	0	0	0	0	0	0	0	0	0	1	1
Human umbilical cord-derived mesenchymal stem cells protect against experimental colitis via CD5(+) B regulatory cells	Chao, Kang; Zhang, Shenghong; Qiu, Yun; Chen, Xiaoyong; Zhang, Xiaoran; Cai, Chuang; Peng, Yanwen; Mao, Ren; Pevsner-Fischer, Meirav; Ben-horin, Shomron; Elinav, Eran; Zeng, Zhirong; Chen, Baili; He, Yao; Xiang, Andy Peng; Chen, Minhu	STEM CELL RESEARCH & THERAPY	2016	2	1	0	0	0	0	0	0	0	0	0	0	0	0	0	0	1	1
Human Umbilical Cord-Derived Mesenchymal Stromal Cells Improve Left Ventricular Function, Perfusion, and Remodeling in a Porcine Model of Chronic Myocardial Ischemia	Liu, Chuan-Bin; Huang, He; Sun, Ping; Ma, Shi-Ze; Liu, An-Heng; Xue, Jian; Fu, Jin-Hui; Liang, Yu-Qian; Liu, Bing; Wu, Dong-Ying; Lu, Shuang-Hong; Zhang, Xiao-Zhong	STEM CELLS TRANSLATIONAL MEDICINE	2016	2	1	0	0	0	0	0	0	0	0	0	0	0	0	0	0	1	1
The protective effects of human umbilical cord mesenchymal stem cells on damaged ovarian function: A comparative study	Zhang, Jinjin; Xiong, Jiaqiang; Fang, Li; Lu, Zhiyong; Wu, Meng; Shi, Liangyan; Qin, Xian; Luo, Aiyue; Wang, Shixuan	BIOSCIENCE TRENDS	2016	2	1	0	0	0	0	0	0	0	0	0	0	0	0	0	0	0	2
Intranasal Delivery of Umbilical Cord-Derived Mesenchymal Stem Cells Preserves Myelination in Perinatal Brain Damage	Oppliger, Byron; Joerger-Messerli, Marianne; Mueller, Martin; Reinhart, Ursula; Schneider, Philipp; Surbek, Daniel V.; Schoeberlein, Andreina	STEM CELLS AND DEVELOPMENT	2016	2	1	0	0	0	0	0	0	0	0	0	0	0	0	0	0	0	2
Fetal heart extract facilitates the differentiation of human umbilical cord blood-derived mesenchymal stem cells into heart muscle precursor cells	Truc Le-Buu Pham; Tam Thanh Nguyen; Anh Van Bui; My Thu Nguyen; Phuc Van Pham	CYTOTECHNOLOGY	2016	2	1	0	0	0	0	0	0	0	0	0	0	0	0	0	0	0	2
Effect of Human Umbilical Cord Mesenchymal Stem Cell Transplantation in a Rat Model of Preeclampsia	Wang, Lei-Lei; Yu, Yang; Guan, Hong-Bo; Qiao, Chong	Reproductive Sciences	2016	2	1	0	0	0	0	0	0	0	0	0	0	0	0	0	0	0	2
Umbilical cord-derived mesenchymal stem cells alleviate liver fibrosis in rats	Chai, Ning-Li; Zhang, Xiao-Bin; Chen, Si-Wen; Fan, Ke-Xing; Linghu, En-Qiang	WORLD JOURNAL OF GASTROENTEROLOGY	2016	2	1	0	0	0	0	0	0	0	0	0	0	0	0	0	0	2	0
Deferoxamine Preconditioning of Neural-Like Cells Derived from Human Wharton's Jelly Mesenchymal Stem Cells as a Strategy to Promote Their Tolerance and Therapeutic Potential: An In Vitro Study	Nouri, Fatemeh; Salehinejad, Parvin; Nematollahi-mahani, Seyed Noureddin; Kamarul, Tunku; Zarrindast, Mohammad Reza; Sharifi, Ali Mohammad	CELLULAR AND MOLECULAR NEUROBIOLOGY	2016	2	1	0	0	0	0	0	0	0	0	0	0	0	0	0	0	0	2
Isolation and proliferation of umbilical cord tissue derived mesenchymal stem cells for clinical applications	Phuc Van Pham; Nhat Chau Truong; Phuong Thi-Bich Le; Tung Dang-Xuan Tran; Ngoc Bich Vu; Khanh Hong-Thien Bui; Ngoc Kim Phan	CELL AND TISSUE BANKING	2016	2	1	0	0	0	0	0	0	0	0	0	0	0	0	0	0	0	2
Isolation, characterisation and comparative analysis of human umbilical cord vein perivascular cells and cord blood mesenchymal stem cells	Gokcinar-Yagei, Beyza; Ozyuncu, Ozgur; Celebi-Saltik, Betul	CELL AND TISSUE BANKING	2016	2	1	0	0	0	0	0	0	0	0	0	0	0	0	0	0	1	1
Human umbilical cord mesenchymal stem cells delivering sTRAIL home to lung cancer mediated by MCP-1/CCR2 axis and exhibit antitumor effects	Yan, Cihui; Song, Xinmiao; Yu, Wenwen; Wei, Feng; Li, Hui; Lv, Mengguo; Zhang, Xinwei; Ren, Xiubao	TUMOR BIOLOGY	2016	2	1	0	0	0	0	0	0	0	0	0	0	0	0	0	0	1	1
Freezing of Fresh Wharton's Jelly From Human Umbilical Cords Yields High Post-Thaw Mesenchymal Stem Cell Numbers for Cell-Based Therapies	Fong, Chui-Yee; Subramanian, Arjunan; Biswas, Arijit; Bongso, Ariff	JOURNAL OF CELLULAR BIOCHEMISTRY	2016	2	1	0	0	0	0	0	0	0	0	0	0	0	0	0	0	1	1
Enhanced renoprotective effect of IGF-1 modified human umbilical cord-derived mesenchymal stem cells on gentamicin-induced acute kidney injury	Liu, Pengfei; Feng, Yetong; Dong, Delu; Liu, Xiaobo; Chen, Yaoyu; Wang, Yi; Zhou, Yulai	SCIENTIFIC REPORTS	2016	2	1	0	0	0	0	0	0	0	0	0	0	0	0	0	0	1	1
Isolation of Multipotent Mesenchymal Stromal Cells from Cryopreserved Human Umbilical Cord Tissue	Romanov, Yu. A.; Balashova, E. E.; Volgina, N. E.; Kabaeva, N. V.; Dugina, T. N.; Sukhikh, G. T.	BULLETIN OF EXPERIMENTAL BIOLOGY AND MEDICINE	2016	2	1	0	0	0	0	0	0	0	0	0	0	0	0	0	0	1	1
Mesenchymal Stem Cells from Wharton's Jelly and Amniotic Fluid	Joerger-Messerli, Marianne S.; Marx, Caterina; Oppliger, Byron; Mueller, Martin; Surbek, Daniel V.; Schoeberlein, Andreina	BEST PRACTICE & RESEARCH CLINICAL OBSTETRICS & GYNAECOLOGY	2016	2	1	0	0	0	0	0	0	0	0	0	0	0	0	0	0	0	2
Wharton's Jelly-derived mesenchymal stem cells alleviate memory deficits and reduce amyloid-beta deposition in an APP/PS1 transgenic mouse model	Xie, Zhao-Hong; Liu, Zhen; Zhang, Xiao-Ran; Yang, Hui; Wei, Li-Fei; Wang, Yun; Xu, Shun-Liang; Sun, Lin; Lai, Chao; Bi, Jian-Zhong; Wang, Xiao-Yun	CLINICAL AND EXPERIMENTAL MEDICINE	2016	2	1	0	0	0	0	0	0	0	0	0	0	0	0	0	0	1	1
Exosomes from Human Umbilical Cord Mesenchymal Stem Cells: Identification, Purification, and Biological Characteristics	Zhang, Bin; Shen, Li; Shi, Hui; Pan, Zhaoji; Wu, Lijun; Yan, Yongmin; Zhang, Xu; Mao, Fei; Qian, Hui; Xu, Wenrong	STEM CELLS INTERNATIONAL	2016	2	1	0	0	0	0	0	0	0	0	0	0	0	0	0	0	0	2
Human Umbilical Cord Blood-Derived Mesenchymal Stem Cells Contribute to Chondrogenesis in Coculture with Chondrocytes	Li, Xingfu; Duan, Li; Liang, Yujie; Zhu, Weimin; Xiong, Jianyi; Wang, Daping	BIOMED RESEARCH INTERNATIONAL	2016	2	1	0	0	0	0	0	0	0	0	0	0	0	0	0	0	0	2
Human umbilical cord blood derived mesenchymal stem cells improve cardiac function in cTnT(R141W) transgenic mouse of dilated cardiomyopathy	Gong, Xuhe; Wang, Pengbo; Wu, Qingqing; Wang, Sijia; Yu, Litian; Wang, Guogan	EUROPEAN JOURNAL OF CELL BIOLOGY	2016	2	1	0	0	0	0	0	0	0	0	0	0	0	0	0	0	1	1
Effects of Human Umbilical Cord Mesenchymal Stem Cells on Human Trophoblast Cell Functions In Vitro	Huang, Yajing; Wu, Yanming; Chang, Xinwen; Li, Yan; Wang, Kai; Duan, Tao	STEM CELLS INTERNATIONAL	2016	2	1	0	0	0	0	0	0	0	0	0	0	0	0	0	0	1	1
Evaluation of a cell-banking strategy for the production of clinical grade mesenchymal stromal cells from Wharton's jelly	Oliver-Vila, Irene; Isabel Coca, Maria; Grau-Vorster, Marta; Pujals-Fonts, Noelia; Caminal, Marta; Casamayor-Genesca, Alba; Ortega, Isabel; Reales, Laura; Pla, Arnau; Blanco, Margarita; Garcia, Joan; Vives, Joaquim	CYTOTHERAPY	2016	2	1	0	0	0	0	0	0	0	0	0	0	0	0	0	0	1	1
Clinical Observation of Employment of Umbilical Cord Derived Mesenchymal Stem Cell for Juvenile Idiopathic Arthritis Therapy	Wang, Liming; Zhang, Yu; Li, Hongtao; Hong, Jingxin; Chen, Xiaobo; Li, Ming; Bai, Wen; Wang, Jiangang; Liu, Yongjun; Wu, Mingyuan	STEM CELLS INTERNATIONAL	2016	2	1	0	0	0	0	0	0	0	0	0	0	0	0	0	0	1	1
Umbilical cord mesenchymal stem cell-conditioned media prevent muscle atrophy by suppressing muscle atrophy-related proteins and ROS generation	Park, Chan-Mi; Kim, Mi Jin; Kim, Sun-Mi; Park, Jin-Ho; Kim, Z-Hun; Choi, Yong-Soo	IN VITRO CELLULAR & DEVELOPMENTAL BIOLOGY-ANIMAL	2016	2	1	0	0	0	0	0	0	0	0	0	0	0	0	0	0	1	1
UV-activated 7-dehydrocholesterol-coated titanium implants promote differentiation of human umbilical cord mesenchymal stem cells into osteoblasts	Satue, Maria; Ramis, Joana M.; Monjo, Marta	JOURNAL OF BIOMATERIALS APPLICATIONS	2016	2	1	0	0	0	0	0	0	0	0	0	0	0	0	0	0	1	1
Human Umbilical Cord Blood-Derived Mesenchymal Stem Cells Improve Functional Recovery Through Thrombospondin1, Pantraxin3, and Vascular Endothelial Growth Factor in the Ischemic Rat Brain	Park, Hyung Woo; Moon, Hyo-Eun; Kim, Hye-Soo R.; Paek, Seung Leal; Kim, Yona; Chang, Jong Wook; Yang, Yoon Sun; Kim, KwanWoo; Oh, Wonil; Hwang, Jae Ha; Kim, Jin Wook; Kim, Dong Gyu; Paek, Sun Ha	JOURNAL OF NEUROSCIENCE RESEARCH	2015	2	0.67	0	0	0	0	0	0	0	0	0	0	0	0	0	0	2	0
Flagellin influences the expression of a variety of important cytokines and chemokines without affecting the immune status of umbilical cord mesenchymal stem cells	Li, Quansheng; Ma, Yu; Li, Li; Bao, Ji; Zhang, Li	MOLECULAR MEDICINE REPORTS	2015	2	0.67	0	0	0	0	0	0	0	0	0	0	0	0	0	0	2	0
Ochratoxin A at low concentrations inhibits in vitro growth of canine umbilical cord matrix mesenchymal stem cells through oxidative chromatin and DNA damage	Rutigliano, Lucia; Valentini, Luisa; Martino, Nicola Antonio; Pizzi, Flavia; Zanghi, Antonina; Dell'Aquila, Maria Elena; Minervini, Fiorenza	REPRODUCTIVE TOXICOLOGY	2015	2	0.67	0	0	0	0	0	0	0	0	0	0	0	0	0	0	2	0
Preserved Hippocampal Glucose Metabolism on F-18-FDG PET after Transplantation of Human Umbilical Cord Blood-derived Mesenchymal Stem Cells in Chronic Epileptic Rats	Park, Ga Young; Lee, Eun Mi; Seo, Min-Soo; Seo, Yoo-Jin; Oh, Jungsu S.; Son, Woo-Chan; Kim, Ki Soo; Kim, Jae Seung; Kang, Joong Koo; Kang, Kyung-Sun	JOURNAL OF KOREAN MEDICAL SCIENCE	2015	2	0.67	0	0	0	0	0	0	0	0	0	0	0	0	0	0	1	1
Characteristics of human umbilical cord mesenchymal stem cells during ex vivo expansion	Li, Shengying; Wang, Yuxia; Guan, Liping; Ji, Mingli	MOLECULAR MEDICINE REPORTS	2015	2	0.67	0	0	0	0	0	0	0	0	0	0	0	0	0	0	1	1
Differentiation of Wharton's jelly mesenchymal stem cells into neurons in alginate scaffold	Hosseini, Seyed Mojtaba; Vasaghi, Attiyeh; Nakhlparvar, Newsha; Roshanravan, Reza; Talaei-Khozani, Tahereh; Razi, Zahra	NEURAL REGENERATION RESEARCH	2015	2	0.67	0	0	0	0	0	0	0	0	0	0	0	0	0	0	1	1
Chondrogenic differentiation of human umbilical cord blood-derived mesenchymal stem cells in vitro	Ibrahim, Azza Mostafa; Elgharabawi, Nesrine Mohamed; Makhlouf, Manal Mohamed; Ibrahim, Omnia Yahia	MICROSCOPY RESEARCH AND TECHNIQUE	2015	2	0.67	0	0	0	0	0	0	0	0	0	0	0	0	0	0	2	0
Human Wharton's jelly mesenchymal stem cell secretome display antiproliferative effect on leukemia cell line and produce additive cytotoxic effect in combination with doxorubicin	Hendijani, Fatemeh; Javanmard, Shaghayegh Haghjooy; Sadeghi-aliabadi, Hojjat	TISSUE & CELL	2015	2	0.67	0	0	0	0	0	0	0	0	0	0	0	0	0	0	1	1
Umbilical Cord Mesenchymal Stem Cells Combined With a Collagen fibrin Double-layered Membrane Accelerates Wound Healing	Nan, Wenbin; Liu, Rui; Chen, Hongli; Xu, Zhihao; Chen, Jiannan; Wang, Manman; Yuan, Zhiqing	WOUNDS-A COMPENDIUM OF CLINICAL RESEARCH AND PRACTICE	2015	2	0.67	0	0	0	0	0	0	0	0	0	0	0	0	0	0	0	2
The Effect of Umbilical Cord Blood Derived Mesenchymal Stem Cells in Monocrotaline-induced Pulmonary Artery Hypertension Rats	Lee, Hyeryon; Lee, Jae Chul; Kwon, Jung Hyun; Kim, Kwan Chang; Cho, Min-Sun; Yang, Yoon Sun; Oh, Wonil; Choi, Soo Jin; Seo, Eun-Seok; Lee, Sang-Joon; Wang, Tae Jun; Hong, Young Mi	JOURNAL OF KOREAN MEDICAL SCIENCE	2015	2	0.67	0	0	0	0	0	0	0	0	0	0	0	0	0	0	2	0
Overexpression of COX-2 but not indoleamine 2,3-dioxygenase-1 enhances the immunosuppressive ability of human umbilical cord-derived mesenchymal stem cells	Li, Dong; Han, Yan; Zhuang, Yong; Fu, Jinqiu; Liu, Huan; Shi, Qing; Ju, Xiuli	INTERNATIONAL JOURNAL OF MOLECULAR MEDICINE	2015	2	0.67	0	0	0	0	0	0	0	0	0	0	0	0	0	0	1	1
Human umbilical cord and dental pulp-derived mesenchymal stem cells: Biological characteristics and potential roles in vitro and in vivo	Cui, Xiaoyan; Chen, Lei; Xue, Ting; Yu, Jing; Liu, Jie; Ji, Yazhong; Cheng, Liming	MOLECULAR MEDICINE REPORTS	2015	2	0.67	0	0	0	0	0	0	0	0	0	0	0	0	0	1	1	0
In vitro induction and differentiation of umbilical cord mesenchymal stem cells into neuron-like cells by alltrans retinoic acid	Jin, Wei; Xu, Yao-Peng; Yang, An-Huai; Xing, Yi-Qiao	INTERNATIONAL JOURNAL OF OPHTHALMOLOGY	2015	2	0.67	0	0	0	0	0	0	0	0	0	0	0	0	0	0	2	0
Umbilical cord mesenchymal stem cells modulate dextran sulfate sodium induced acute colitis in immunodeficient mice	Banerjee, Antara; Bizzaro, Debora; Burra, Patrizia; Di Liddo, Rosa; Pathak, Surajit; Arcidiacono, Diletta; Cappon, Andrea; Bo, Patrizio; Conconi, Maria Teresa; Crescenzi, Marika; Pinna, Claudia Maria Assunta; Parnigotto, Pier Paolo; Alison, Malcolm R.; Sturniolo, Giacomo Carlo; D'Inca, Renata; Russo, Francesco Paolo	STEM CELL RESEARCH & THERAPY	2015	2	0.67	0	0	0	0	0	0	0	0	0	0	0	0	0	0	1	1
Multi-Lineage Differentiation of Human Umbilical Cord Wharton's Jelly Mesenchymal Stromal Cells Mediates Changes in the Expression Profile of Stemness Markers	Ali, Hamad; Al-Yatama, Majda K.; Abu-Farha, Mohamed; Behbehani, Kazem; Al Madhoun, Ashraf	PLOS ONE	2015	2	0.67	0	0	0	0	0	0	0	0	0	0	0	0	0	0	2	0
Effect of Human Umbilical Cord Mesenchymal Stem Cells Transplantation on Nerve Fibers of A Rat Model of Endometriosis	Chen, Yan; Li, Dong; Zhang, Zhe; Takushige, Natsuko; Kong, Bei-Hua; Wang, Guo-Yun	INTERNATIONAL JOURNAL OF FERTILITY & STERILITY	2015	2	0.67	0	0	0	0	0	0	0	0	0	0	0	0	0	0	1	1
Double labelling of human umbilical cord mesenchymal stem cells with Gd-DTPA and PKH26 and the influence on biological characteristics of hUCMSCs	Shuai, Hanlin; Shi, Changzheng; Lan, Jifa; Chen, Danliang; Luo, Xin	INTERNATIONAL JOURNAL OF EXPERIMENTAL PATHOLOGY	2015	2	0.67	0	0	0	0	0	0	0	0	0	0	0	0	0	0	1	1
Human Umbilical Cord Mesenchymal Stem Cells Alleviate Nasal Mucosa Radiation Damage in a Guinea Pig Model	Duan, Hong-Gang; Ji, Fang; Zheng, Chun-Quan; Wang, Chun-Hua; Li, Jing	JOURNAL OF CELLULAR BIOCHEMISTRY	2015	2	0.67	0	0	0	0	0	0	0	0	0	0	0	0	0	2	0	0
Effects of human umbilical cord mesenchymal stem cell transplantation combined with minimally invasive hematoma aspiration on intracerebral hemorrhage in rats	Zhang, Qinghua; Shang, Xiao; Hao, Maolin; Zheng, Maoyong; Li, Yanxia; Liang, Zhigang; Cui, Yuanxiao; Liu, Zhenhua	AMERICAN JOURNAL OF TRANSLATIONAL RESEARCH	2015	2	0.67	0	0	0	0	0	0	0	0	0	0	0	0	0	0	2	0
Mechanisms of Improvement of Left Ventricular Function by Intracoronary Human Umbilical Cord-Derived Mesenchymal Stem Cell Infusion in Very Old Patients with Coronary Chronic Total Occlusion	Li, Xia; Hu, You-dong; Chen, Ying; Zhou, Hua-lan; Zhang, Feng-lin; Guo, Dian-xuan; Zhao, Qing-na	CURRENT PHARMACEUTICAL DESIGN	2015	2	0.67	0	0	0	0	0	0	0	0	0	0	0	0	0	0	1	1
Clinical observation of umbilical cord mesenchymal stem cell treatment of severe systolic heart failure	Zhao, X. F.; Xu, Y.; Zhu, Z. Y.; Gao, C. Y.; Shi, Y. N.	GENETICS AND MOLECULAR RESEARCH	2015	2	0.67	0	0	0	0	0	0	0	0	0	0	0	0	0	0	2	0
Experimental study on transplantation of autologous minced muscle with human umbilical cord mesenchymal stem cells for urethral reconstruction	Xu, Y.; Sun, D. -C.; Wei, Z. -T.; Hong, B. -F.; Yang, Y.	EUROPEAN REVIEW FOR MEDICAL AND PHARMACOLOGICAL SCIENCES	2014	2	0.5	0	0	0	0	0	0	0	0	0	0	0	0	0	0	2	0
Biological parameters influencing the human umbilical cord-derived mesenchymal stem cells' response to retinoic acid	Saraee, Farnoosh; Sagha, Mohsen; Kouchesfehani, Homa Mohseni; Abdanipour, Alireza; Maleki, Masoud; Nikougoftar, Mahin	BIOFACTORS	2014	2	0.5	0	0	0	0	0	0	0	0	0	0	0	0	0	0	1	1
S100A6 is secreted from Wharton's jelly mesenchymal stem cells and interacts with integrin beta 1	Jurewicz, Ewelina; Goral, Agnieszka; Filipek, Anna	INTERNATIONAL JOURNAL OF BIOCHEMISTRY & CELL BIOLOGY	2014	2	0.5	0	0	0	0	0	0	0	0	0	0	0	0	0	1	0	1
Induction of multipotency in umbilical cord-derived mesenchymal stem cells cultivated under suspension conditions	Amiri, Fatemeh; Halabian, Raheleh; Salimian, Morteza; Shokrgozar, Mohammad Ali; Soleimani, Masoud; Jahanian-Najafabadi, Ali; Roudkenar, Mehryar Habibi	CELL STRESS & CHAPERONES	2014	2	0.5	0	0	0	0	0	0	0	0	0	0	0	0	0	1	0	1
Osteoinduction of Umbilical Cord and Palate Periosteum-Derived Mesenchymal Stem Cells on Poly(Lactic-Co-Glycolic) Acid Nanomicrofibers	Caballero, Montserrat; Pappa, Andrew K.; Roden, Katherine S.; Krochmal, Daniel J.; van Aalst, John A.	ANNALS OF PLASTIC SURGERY	2014	2	0.5	0	0	0	0	0	0	0	0	0	0	0	0	0	1	1	0
Experimental treatment of radiation pneumonitis with human umbilical cord mesenchymal stem cells	Wang, Rui; Zhu, Chang-zheng; Qiao, Ping; Liu, Jian; Zhao, Qiang; Wang, Kui-jie; Zhao, Ting-bao	ASIAN PACIFIC JOURNAL OF TROPICAL MEDICINE	2014	2	0.5	0	0	0	0	0	0	0	0	0	0	0	0	0	2	0	0
GENE EXPRESSION PROFILES OF VARIOUS CYTOKINES IN MESENCHYMAL STEM CELLS DERIVED FROM UMBILICAL CORD TISSUE AND BONE MARROW FOLLOWING INFECTION WITH HUMAN CYTOMEGALOVIRUS	Li, Quansheng; Yu, Ping; Wang, Wei; Zhang, Peng; Yang, Haiqing; Li, Shengfu; Zhang, Li	CELLULAR & MOLECULAR BIOLOGY LETTERS	2014	2	0.5	0	0	0	0	0	0	0	0	0	0	0	0	1	0	1	0
Regulation and direction of umbilical cord blood mesenchymal stem cells to adopt neuronal fate	Wang, Lei; Lu, Ming	INTERNATIONAL JOURNAL OF NEUROSCIENCE	2014	2	0.5	0	0	0	0	0	0	0	0	0	0	0	0	0	0	1	1
Biocompatibility of nano-hydroxyapatite/Mg-Zn-Ca alloy composite scaffolds to human umbilical cord mesenchymal stem cells from Wharton's jelly in vitro	Guan FangXia; Ma ShanShan; Shi XinYi; Ma Xun; Chi LianKai; Liang Shuo; Cui YuanBo; Wang ZhiBin; Yao Ning; Guan ShaoKang; Yang Bo	SCIENCE CHINA-LIFE SCIENCES	2014	2	0.5	0	0	0	0	0	0	0	0	0	0	0	0	0	1	0	1
Biological characterization of mesenchymal stem cells from bovine umbilical cord	Xiong, Hui; Bai, Chunyu; Wu, Shuang; Gao, Yuhua; Lu, Taofeng; Hu, Qingyun; Guan, Weijun; Ma, Yuehui	ANIMAL CELLS AND SYSTEMS	2014	2	0.5	0	0	0	0	0	0	0	0	0	0	0	0	0	0	1	1
Human Umbilical Cord Perivascular Cells Exhibited Enhanced Migration Capacity towards Hepatocellular Carcinoma in Comparison with Bone Marrow Mesenchymal Stromal Cells: A Role for Autocrine Motility Factor Receptor	Bayo, Juan; Fiore, Esteban; Aquino, Jorge B.; Malvicini, Mariana; Rizzo, Manglio; Peixoto, Estanislao; Alaniz, Laura; Piccioni, Flavia; Bolontrade, Marcela; Podhajcer, Osvaldo; Garcia, Mariana G.; Mazzolini, Guillermo	BIOMED RESEARCH INTERNATIONAL	2014	2	0.5	0	0	0	0	0	0	0	0	0	0	0	0	0	1	0	1
Cotransplantation of Bone Marrow Mononuclear Cells and Umbilical Cord Mesenchymal Stem Cells in Avascular Necrosis of the Femoral Head	Cai, J.; Wu, Z.; Huang, L.; Chen, J.; Wu, C.; Wang, S.; Deng, Z.; Wu, W.; Luo, F.; Tan, J.	TRANSPLANTATION PROCEEDINGS	2014	2	0.5	0	0	0	0	0	0	0	0	0	0	0	0	0	1	1	0
Electro-acupuncture at Conception and Governor vessels and transplantation of umbilical cord blood-derived mesenchymal stem cells for treating cerebral ischemia/reperfusion injury	Yu, Haibo; Chen, Pengdian; Yang, Zhuoxin; Luo, Wenshu; Pi, Min; Wu, Yonggang; Wang, Ling	NEURAL REGENERATION RESEARCH	2014	2	0.5	0	0	0	0	0	0	0	0	0	0	0	0	0	0	2	0
The expression and role of miR-301a in human umbilical cord-derived mesenchymal stromal cells	Ma, Fengxia; Chen, Dandan; Chi, Ying; Chen, Fang; Li, Xue; Han, Zhongchao	CYTOTHERAPY	2013	2	0.4	0	0	0	0	0	0	0	0	0	0	0	0	0	0	2	0
Electrophysiological Characterisation of Human Umbilical Cord Blood-Derived Mesenchymal Stem Cells Induced by Olfactory Ensheathing Cell-Conditioned Medium	Zeng, Yu; Rong, Mingqiang; Liu, Yunsheng; Liu, Jingfang; Lu, Ming; Tao, Xiaoyu; Li, Zhenyan; Chen, Xin; Yang, Kui; Li, Chuntao; Liu, Zhixiong	NEUROCHEMICAL RESEARCH	2013	2	0.4	0	0	0	0	0	0	0	0	0	0	0	0	0	0	2	0
VITRIFICATION OF HUMAN UMBILICAL CORD WHARTON'S JELLY-DERIVED MESENCHYMAL STEM CELLS	Massood, Ezzatabadipour; Maryam, Kaviani; Parvin, Salehinejad; Mojgan, Mohammadi; Noureddin, Nematollahi-Mahani Seyed	CRYOLETTERS	2013	2	0.4	0	0	0	0	0	0	0	0	0	0	0	0	0	1	1	0
Capacity of human umbilical cord-derived mesenchymal stem cells to differentiate into sweat gland-like cells: a preclinical study	Yang, Siming; Ma, Kui; Feng, Changjiang; Wu, Yan; Wang, Yao; Huang, Sha; Fu, Xiaobing	FRONTIERS OF MEDICINE	2013	2	0.4	0	0	0	0	0	0	0	0	0	0	0	0	0	0	2	0
Myocardial structural protein expression in umbilical cord blood mesenchymal stem cells after myogenic induction	Ma, Nan; Ding, Fangbao; Zhang, Junwen; Bao, Chunrong; Zhong, Hong; Mei, Ju	CELL BIOLOGY INTERNATIONAL	2013	2	0.4	0	0	0	0	0	0	0	0	0	0	0	1	0	0	1	0
Acetylcholine secretion by motor neuron-like cells from umbilical cord mesenchymal stem cells	Liu, Xueyuan; Li, Dehua; Jiang, Dong; Fang, Yan	NEURAL REGENERATION RESEARCH	2013	2	0.4	0	0	0	0	0	0	0	0	0	0	0	0	0	0	1	1
Migration capacity of human umbilical cord mesenchymal stem cells towards glioma in vivo	Fan, Cungang; Wang, Dongliang; Zhang, Qingjun; Zhou, Jingru	NEURAL REGENERATION RESEARCH	2013	2	0.4	0	0	0	0	0	0	0	0	0	0	0	0	0	1	1	0
Evaluation of umbilical cord blood CD34(+) hematopoietic stem cell expansion in co-culture with bone marrow mesenchymal stem cells in the presence of TEPA	Zaker, Farhad; Nasiri, Nahid; Oodi, Arezoo; Amirizadeh, Naser	HEMATOLOGY	2013	2	0.4	0	0	0	0	0	0	0	0	0	0	0	0	0	1	1	0
Umbilical cord-derived mesenchymal stem cells retain immunomodulatory and anti-oxidative activities after neural induction	Li, Jianjun; Li, Dong; Ju, Xiuli; Shi, Qing; Wang, Dakun; Wei, Fengcai	NEURAL REGENERATION RESEARCH	2012	2	0.33	0	0	0	0	0	0	0	0	0	0	0	0	0	2	0	0
Neural cell injury microenvironment induces neural differentiation of human umbilical cord mesenchymal stem cells	Zhou, Jin; Tian, Guoping; Wang, Jinge; Luo, Xiaoguang; Zhang, Siyang; Li, Jianping; Li, Li; Xu, Bing; Zhu, Feng; Wang, Xia; Jia, Chunhong; Zhao, Weijin; Zhao, Danyang; Xu, Aihua	NEURAL REGENERATION RESEARCH	2012	2	0.33	0	0	0	0	0	0	0	0	0	0	0	0	0	1	1	0
Human Umbilical Cord-Derived Mesenchymal Stem Cells Differentiate into Ligament-Like Cells with Mechanical Stimulation in Various Media	Kang, Mi-Na; Yoon, Hee-Hoon; Seo, Young-Kwon; Park, Jung-Keug	TISSUE ENGINEERING AND REGENERATIVE MEDICINE	2012	2	0.33	0	0	0	0	0	0	0	0	0	0	0	0	1	0	1	0
Transplantation of human umbilical cord blood mesenchymal stem cells to treat a rat model of traumatic brain injury	Zhao, Junjian; Chen, Naiyao; Shen, Na; Zhao, Hui; Wang, Dali; Shi, Jun; Wang, Yang; Cui, Xiufeng; Yan, Zhenyu; Xue, Hui	NEURAL REGENERATION RESEARCH	2012	2	0.33	0	0	0	0	0	0	0	0	0	0	0	0	0	2	0	0
Chromosomal characterization of cryopreserved mesenchymal stem cells from the human subendothelium umbilical cord vein	Duarte, Denise M.; Cornelio, Deborah A.; Corado, Carolina; Medeiros, Viviane K. S.; da Costa Xavier de Araujo, Luiza A.; Cavalvanti, Geraldo B., Jr.; de Medeiros, Silvia R. B.	REGENERATIVE MEDICINE	2012	2	0.33	0	0	0	0	0	0	0	0	0	0	0	1	1	0	0	0
Ex Vivo Expansion of Human Umbilical Cord Blood Hematopoietic Stem/Progenitor Cells with Support of Microencapsulated Rabbit Mesenchymal Stem Cells in a Rotating Bioreactor	Song, Kedong; Liu, Yang; Wang, Hong; Liu, Tianqing; Fang, Meiyun; Shi, Fangxin; Macedo, Hugo M.; Ma, Xuehu; Cui, Zhanfeng	TISSUE ENGINEERING AND REGENERATIVE MEDICINE	2011	2	0.29	0	0	0	0	0	0	0	0	0	0	0	1	0	1	0	0
Peripheral nerve regeneration with cotransplantation of umbilical cord mesenchymal stem cells and Schwann cells in rat sciatic nerve defect	Lee, Jin-Yong; Jung, Hun-Jong; Alrashdan, Mohammad S.; Li, Bohan; Sung, Mi-Ae; Yoo, Sang Bae; Kim, Soung-Min; Kim, Myung-Jin; Jahng, Jeong Won; Lee, Jong-Ho	NEURAL REGENERATION RESEARCH	2011	2	0.29	0	0	0	0	0	0	0	0	0	0	0	2	0	0	0	0
Transplantation of mesenchymal stem cells from human umbilical cord versus human umbilical cord blood for peripheral nerve regeneration	Pang, Kang-Mi; Sung, Mi-Ae; Alrashdan, Mohammad S.; Yoo, Sang Bae; Jabaiti, Samir; Kim, Soung-Min; Kim, Sung-June; Kim, Myung-Jin; Jahng, Jeong Won; Lee, Jong-Ho	NEURAL REGENERATION RESEARCH	2010	2	0.25	0	0	0	0	0	0	0	0	0	0	0	1	1	0	0	0
Induction of Alpha-Crystallins Expression in Umbilical Cord Mesenchymal Stem Cells	Maleki, Masoud; Parivar, Kazem; Nabiyouni, Mohammad; Yaghmaei, Parichehr; Naji, Mohammad	IRANIAN JOURNAL OF OPHTHALMOLOGY	2010	2	0.25	0	0	0	0	0	0	0	0	0	0	0	0	1	1	0	0
Comparison of Canine Allogenic Umbilical Cord Blood Derived Mesenchymal Stem Cells and Their Lysates Mixed with Beta-Tricalcium Phosphate in Orthotopic Implantation	Byeon, Ye-Eun; Ryu, Hak-Hyun; Park, Sung Su; Koyama, Yoshihisa; Kikuchi, Masanori; Seo, Min-Soo; Kim, Wan Hee; Kang, Kyung-Sun; Kweon, Oh-Kyeong	TISSUE ENGINEERING AND REGENERATIVE MEDICINE	2009	2	0.22	0	0	0	0	0	0	0	0	1	0	0	0	1	0	0	0
Gene expression characteristics of osteoblast differentiation in human umbilical cord mesenchymal stem cells induced by demineralized bone matrix	Honsawek, Sittisak; Dhitiseith, Dhakoon; Phupong, Vorapong	ASIAN BIOMEDICINE	2007	2	0.18	0	0	0	0	0	0	0	0	1	1	0	0	0	0	0	0
Expression profile of genes representing varied spectra of cell lineages in human umbilical cord blood-derived mesenchymal stem cells	Moon, YJ; Lee, MW; Yang, MS; Kim, SK; Park, JS; Kim, HC; Kim, HS; Lee, KH; Kim, YJ; Choi, J	ACTA HAEMATOLOGICA	2005	2	0.15	0	0	0	0	1	0	1	0	0	0	0	0	0	0	0	0
Characterization of Sox9-overexpressing human umbilical cord blood-derived mesenchymal stem cells-based engineered cartilage both in vitro and in vivo	Li, Xiao-Li; Zhang, Jun; Luo, Hua-Nan; Zhao, Xiao-Yan; Zhang, A-Ling; Wang, Zheng-Hui	JOURNAL OF BIOMEDICAL MATERIALS RESEARCH PART A	2017	1	1	0	0	0	0	0	0	0	0	0	0	0	0	0	0	0	1
Umbilical cord tissue-derived mesenchymal stromal cells maintain immunomodulatory and angiogenic potencies after cryopreservation and subsequent thawing	Barcia, Rita N.; Santos, Jorge M.; Teixeira, Mariana; Filipe, Mariana; Pereira, Ana Rita S.; Ministro, Augusto; Agua-Doce, Ana; Carvalheiro, Manuela; Gaspar, Maria Manuela; Miranda, Joana P.; Graca, Luis; Simoes, Sandra; Rosa Santos, Susana Constantino; Cruz, Pedro; Cruz, Helder	CYTOTHERAPY	2017	1	1	0	0	0	0	0	0	0	0	0	0	0	0	0	0	0	1
Comparison of Human Amniotic, Chorionic, and Umbilical Cord Multipotent Mesenchymal Stem Cells Regarding Their Capacity for Differentiation Toward Female Germ Cells	Asgari, Hamid Reza; Akbari, Mohammad; Yazdekhasti, Hossein; Rajabi, Zahra; Navid, Shadan; Aliakbari, Fereshte; Abbasi, Niloufar; Aval, Freidon Sargolzaei; Shams, Alireza; Abbasi, Mehdi	CELLULAR REPROGRAMMING	2017	1	1	0	0	0	0	0	0	0	0	0	0	0	0	0	0	0	1
Enhanced Chondrogenic Differentiation of Human Umbilical Cord Wharton's Jelly Derived Mesenchymal Stem Cells by GSK-3 Inhibitors	Tanthaisong, Prapot; Imsoonthornruksa, Sumeth; Ngernsoungnern, Apichart; Ngernsoungnern, Piyada; Ketudat-Cairns, Mariena; Parnpai, Rangsun	PLOS ONE	2017	1	1	0	0	0	0	0	0	0	0	0	0	0	0	0	0	0	1
Mesenchymal Stem Cells from Human Amniotic Membrane and Umbilical Cord Can Diminish Immunological Response in an in vitro Allograft Model	Dabrowski, Filip A.; Burdzinska, Anna; Kulesza, Agnieszka; Chlebus, Marcin; Kaleta, Beata; Borysowski, Jan; Zolocinska, Aleksandra; Paczek, Leszek; Wielgos, Miroslaw	GYNECOLOGIC AND OBSTETRIC INVESTIGATION	2017	1	1	0	0	0	0	0	0	0	0	0	0	0	0	0	0	0	1
Immunogenicity of hepatic differentiated human umbilical cord mesenchymal stem cells promoted by porcine decellularized liver scaffolds	Li, Yi; Wu, Qiong; Wang, Yujia; Li, Li; Chen, Fei; Shi, Yujun; Bu, Hong; Bao, Ji	XENOTRANSPLANTATION	2017	1	1	0	0	0	0	0	0	0	0	0	0	0	0	0	0	0	1
Construction of bioengineered hepatic tissue derived from human umbilical cord mesenchymal stem cells via aggregation culture in porcine decellularized liver scaffolds	Li, Yi; Wu, Qiong; Wang, Yujia; Li, Li; Chen, Fei; Shi, Yujun; Bao, Ji; Bu, Hong	XENOTRANSPLANTATION	2017	1	1	0	0	0	0	0	0	0	0	0	0	0	0	0	0	0	1
Glycogen synthase kinase 3 (GSK3)-inhibitor SB216763 promotes the conversion of human umbilical cord mesenchymal stem cells into neural precursors in adherent culture	Gao, Liyang; Zhao, Mingyan; Li, Peng; Kong, Junchao; Liu, Zhijun; Chen, Yonghua; Huang, Rui; Chu, Jiaqi; Quan, Juanhua; Zeng, Rong	HUMAN CELL	2017	1	1	0	0	0	0	0	0	0	0	0	0	0	0	0	0	0	1
H/ACA Box Small Nucleolar RNA 7A Promotes the Self-Renewal of Human Umbilical Cord Mesenchymal Stem Cells	Zhang, Yan; Xu, Chen; Gu, Daolan; Wu, Minjuan; Yan, Binghao; Xu, Zhenyu; Wang, Yue; Liu, Houqi	STEM CELLS	2017	1	1	0	0	0	0	0	0	0	0	0	0	0	0	0	0	0	1
Umbilical Cord-derived Mesenchymal Stem Cells Instruct Monocytes Towards an IL10-producing Phenotype by Secreting IL6 and HGF	Deng, Yinan; Zhang, Yingcai; Ye, Linsen; Zhang, Tong; Cheng, Jintao; Chen, Guihua; Zhang, Qi; Yang, Yang	SCIENTIFIC REPORTS	2016	1	0.5	0	0	0	0	0	0	0	0	0	0	0	0	0	0	0	1
Umbilical Cord-Derived Mesenchymal Stem Cell Transplantation in Hepatitis B Virus Related Acute-on-Chronic Liver Failure Treated with Plasma Exchange and Entecavir: a 24-Month Prospective Study	Li, Yu-Hua; Xu, Ying; Wu, Hua-Mei; Yang, Jing; Yang, Li-Hong; Wan Yue-Meng	STEM CELL REVIEWS AND REPORTS	2016	1	0.5	0	0	0	0	0	0	0	0	0	0	0	0	0	0	0	1
Heterogeneity of proangiogenic features in mesenchymal stem cells derived from bone marrow, adipose tissue, umbilical cord, and placenta	Du, Wen Jing; Chi, Ying; Yang, Zhou Xin; Li, Zong Jin; Cui, Jun Jie; Song, Bao Quan; Li, Xue; Yang, Shao Guang; Han, Zhi Bo; Han, Zhong Chao	STEM CELL RESEARCH & THERAPY	2016	1	0.5	0	0	0	0	0	0	0	0	0	0	0	0	0	0	0	1
Effect of Transplanting Various Concentrations of a Composite of Human Umbilical Cord Blood-Derived Mesenchymal Stem Cells and Hyaluronic Acid Hydrogel on Articular Cartilage Repair in a Rabbit Model	Park, Yong-Beom; Ha, Chul-Won; Kim, Jin-A; Rhim, Ji-Heon; Park, Yong-Geun; Chung, Jun Young; Lee, Han-Jun	PLOS ONE	2016	1	0.5	0	0	0	0	0	0	0	0	0	0	0	0	0	0	0	1
Transplantation of RADA16-BDNF peptide scaffold with human umbilical cord mesenchymal stem cells forced with CXCR4 and activated astrocytes for repair of traumatic brain injury	Shi, W.; Huang, C. J.; Xu, X. D.; Jin, G. H.; Huang, R. Q.; Huang, J. F.; Chen, Y. N.; Ju, S. Q.; Wang, Y.; Shi, Y. W.; Qin, J. B.; Zhang, Y. Q.; Liu, Q. Q.; Wang, X. B.; Zhang, X. H.; Chen, J.	ACTA BIOMATERIALIA	2016	1	0.5	0	0	0	0	0	0	0	0	0	0	0	0	0	0	0	1
Neurogenic differentiation of human umbilical cord mesenchymal stem cells on aligned electrospun polypyrrole/polylactide composite nanofibers with electrical stimulation	Zhou, Junfeng; Cheng, Liang; Sun, Xiaodan; Wang, Xiumei; Jin, Shouhong; Li, Junxiang; Wu, Qiong	FRONTIERS OF MATERIALS SCIENCE	2016	1	0.5	0	0	0	0	0	0	0	0	0	0	0	0	0	0	0	1
Anti-apoptotic Effects of Human Wharton's Jelly-derived Mesenchymal Stem Cells on Skeletal Muscle Cells Mediated via Secretion of XCL1	Kwon, SooJin; Ki, Soo Mi; Park, Sang Eon; Kim, Min-Jeong; Hyung, Brian; Lee, Na Kyung; Shim, Sangmi; Choi, Byung-Ok; Na, Duk L.; Lee, Ji Eun; Chang, Jong Wook	MOLECULAR THERAPY	2016	1	0.5	0	0	0	0	0	0	0	0	0	0	0	0	0	0	0	1
Umbilical cord-derived mesenchymal stem cells inhibit growth and promote apoptosis of HepG2 cells	Tang, Ying-Mei; Bao, Wei-Min; Yang, Jin-Hui; Ma, Lin-Kun; Yang, Jing; Xu, Ying; Yang, Li-Hong; Sha, Feng; Xu, Zhi-Yuan; Wu, Hua-Mei; Zhou, Wei; Li, Yan; Li, Yu-Hua	MOLECULAR MEDICINE REPORTS	2016	1	0.5	0	0	0	0	0	0	0	0	0	0	0	0	0	0	1	0
3, 3 ', 5-triiodo-L-thyronine Increases In Vitro Chondrogenesis of Mesenchymal Stem Cells From Human Umbilical Cord Stroma Through SRC2	Fernandez-Pernas, Pablo; Fafian-Labora, Juan; Lesende-Rodriguez, Ivan; Mateos, Jesus; De la Fuente, Alexandre; Fuentes, Isaac; De Toro Santos, Javier; Blanco Garcia, Fco; Arufe, Maria C.	JOURNAL OF CELLULAR BIOCHEMISTRY	2016	1	0.5	0	0	0	0	0	0	0	0	0	0	0	0	0	0	0	1
E1A-engineered human umbilical cord mesenchymal stem cells as carriers and amplifiers for adenovirus suppress hepatocarcinoma in mice	Li, Zhenzhen; Ye, Zhou; Zhang, Xiaolong; Zhang, Qing; Fan, Dongmei; Zhang, Yanjun; Luo, Hongbo R.; Yuan, Xiangfei; Li, Zongfang; Xiong, Dongsheng	ONCOTARGET	2016	1	0.5	0	0	0	0	0	0	0	0	0	0	0	0	0	0	0	1
Treatment With Human Wharton's Jelly-Derived Mesenchymal Stem Cells Attenuates Sepsis-Induced Kidney Injury, Liver Injury, and Endothelial Dysfunction	Condor, Jose M.; Rodrigues, Camila E.; Moreira, Roberto de Sousa; Canale, Daniele; Volpini, Rildo A.; Shimizu, Maria H. M.; Camara, Niels O. S.; Noronha, Irene de L.; Andrade, Lucia	STEM CELLS TRANSLATIONAL MEDICINE	2016	1	0.5	0	0	0	0	0	0	0	0	0	0	0	0	0	0	0	1
Stirred tank bioreactor culture combined with serum-/xenogeneic-free culture medium enables an efficient expansion of umbilical cord-derived mesenchymal stem/stromal cells	Mizukami, Amanda; Fernandes-Platzgummer, Ana; Carmelo, Joana G.; Swiech, Kamilla; Covas, Dimas T.; Cabral, Joaquim M. S.; da Silva, Claudia L.	BIOTECHNOLOGY JOURNAL	2016	1	0.5	0	0	0	0	0	0	0	0	0	0	0	0	0	0	1	0
Phenotypical and functional characteristics of mesenchymal stem cells derived from equine umbilical cord blood	Mohanty, N.; Gulati, B. R.; Kumar, R.; Gera, S.; Kumar, S.; Kumar, P.; Yadav, P. S.	CYTOTECHNOLOGY	2016	1	0.5	0	0	0	0	0	0	0	0	0	0	0	0	0	0	0	1
Extracellular matrix from human umbilical cord-derived mesenchymal stem cells as a scaffold for peripheral nerve regeneration	Xiao, Bo; Rao, Feng; Guo, Zhi-yuan; Sun, Xun; Wang, Yi-guo; Liu, Shu-yun; Wang, Ai-yuan; Guo, Quan-yi; Meng, Hao-ye; Zhao, Qing; Peng, Jiang; Wang, Yu; Lu, Shi-bi	NEURAL REGENERATION RESEARCH	2016	1	0.5	0	0	0	0	0	0	0	0	0	0	0	0	0	0	0	1
Factors influencing yield and neuronal differentiation of mesenchymal stem cells from umbilical cord blood and matrix	Rezniczek, Guenther A.; Kumbruch, Sandra; Scheich, Jan; Jensen, Arne; Tempfer, Clemens B.	REGENERATIVE MEDICINE	2016	1	0.5	0	0	0	0	0	0	0	0	0	0	0	0	0	0	0	1
Rapid Induction of Neural Differentiation in Human Umbilical Cord Matrix Mesenchymal Stem Cells by cAMP-elevating Agents	Shahbazi, Atefeh; Safa, Majid; Alikarami, Fatemeh; Kargozar, Saeid; Asadi, Mohammad Hossein; Joghataei, Mohammad Taghi; Soleimani, Mansoureh	INTERNATIONAL JOURNAL OF MOLECULAR AND CELLULAR MEDICINE	2016	1	0.5	0	0	0	0	0	0	0	0	0	0	0	0	0	0	0	1
Tetramethylpyrazine induces differentiation of human umbilical cord-derived mesenchymal stem cells into neuron-like cells in vitro	Nan, Chengrui; Guo, Li; Zhao, Zongmao; Ma, Shucheng; Liu, Jixiang; Yan, Dongdong; Song, Guoqiang; Liu, Hanjie	INTERNATIONAL JOURNAL OF ONCOLOGY	2016	1	0.5	0	0	0	0	0	0	0	0	0	0	0	0	0	0	0	1
Heat shock protein 60 affects behavioral improvement in a rat model of Parkinson's disease grafted with human umbilical cord mesenchymal stem cell-derived dopaminergic-like neurons	Zhao, Can; Li, Hui; Zhao, Xian-Jing; Liu, Zheng-Xia; Zhou, Ping; Liu, Ying; Feng, Mei-Jiang	NEUROCHEMICAL RESEARCH	2016	1	0.5	0	0	0	0	0	0	0	0	0	0	0	0	0	0	1	0
Resveratrol Exerts Dosage-Dependent Effects on the Self-Renewal and Neural Differentiation of hUC-MSCs	Wang, Xinxin; Ma, Shanshan; Meng, Nan; Yao, Ning; Zhang, Kun; Li, Qinghua; Zhang, Yanting; Xing, Qu; Han, Kang; Song, Jishi; Yang, Bo; Guan, Fangxia	MOLECULES AND CELLS	2016	1	0.5	0	0	0	0	0	0	0	0	0	0	0	0	0	0	0	1
Enhanced expression of hepatocyte-specific microRNAs in valproic acid mediated hepatic trans-differentiation of human umbilical cord derived mesenchymal stem cells	Raut, Akshata; Khanna, Aparna	EXPERIMENTAL CELL RESEARCH	2016	1	0.5	0	0	0	0	0	0	0	0	0	0	0	0	0	0	0	1
Human umbilical cord blood mononuclear cells and chorionic plate-derived mesenchymal stem cells promote axon survival in a rat model of optic nerve crush injury	Chung, Sokjoong; Rho, Seungsoo; Kim, Gijin; Kim, So-Ra; Baek, Kwang-Hyun; Kang, Myungseo; Lew, Helen	INTERNATIONAL JOURNAL OF MOLECULAR MEDICINE	2016	1	0.5	0	0	0	0	0	0	0	0	0	0	0	0	0	0	0	1
Xenograft of human umbilical mesenchymal stem cells from Wharton's jelly as a potential therapy for rat pilocarpine-induced epilepsy	Huang, Pei-Yu; Shih, Yang-Hsin; Tseng, Yi-jhan; Ko, Tsui-Ling; Fu, Yu-Show; Lin, Yung-Yang	BRAIN BEHAVIOR AND IMMUNITY	2016	1	0.5	0	0	0	0	0	0	0	0	0	0	0	0	0	0	1	0
Effects of IGF-1 on neural differentiation of human umbilical cord derived mesenchymal stem cells	Zhao, Lei; Feng, Yetong; Chen, Xin; Yuan, Jing; Liu, Xiaobo; Chen, Yaoyu; Zhao, Yifan; Liu, Pengfei; Li, Yalan	LIFE SCIENCES	2016	1	0.5	0	0	0	0	0	0	0	0	0	0	0	0	0	0	0	1
In Vitro Differentiation of Human Wharton's Jelly-Derived Mesenchymal Stem Cells into Auditory Hair Cells and Neurons	Kil, Kicheol; Choi, Mi Young; Park, Kyoung Ho	JOURNAL OF INTERNATIONAL ADVANCED OTOLOGY	2016	1	0.5	0	0	0	0	0	0	0	0	0	0	0	0	0	0	0	1
Downregulation of Melanoma Cell Adhesion Molecule (MCAM/CD146) Accelerates Cellular Senescence in Human Umbilical Cord Blood-Derived Mesenchymal Stem Cells	Jin, Hye Jin; Kwon, Ji Hye; Kim, Miyeon; Bae, Yun Kyung; Choi, Soo Jin; Oh, Wonil; Yang, Yoon Sun; Jeon, Hong Bae	STEM CELLS TRANSLATIONAL MEDICINE	2016	1	0.5	0	0	0	0	0	0	0	0	0	0	0	0	0	0	1	0
Comparative analysis of microRNA expression in human mesenchymal stem cells from umbilical cord and cord blood	Meng, Xianhui; Sun, Bo; Xue, Mengying; Xu, Peng; Hu, Feihu; Xiao, Zhongdang	GENOMICS	2016	1	0.5	0	0	0	0	0	0	0	0	0	0	0	0	0	0	1	0
Culturing on decellularized extracellular matrix enhances antioxidant properties of human umbilical cord-derived mesenchymal stem cells	Liu, Xiaozhen; Zhou, Long; Chen, Xi; Liu, Tao; Pan, Guoqing; Cui, Wenguo; Li, Mao; Luo, Zong-Ping; Pei, Ming; Yang, Huilin; Gong, Yihong; He, Fan	MATERIALS SCIENCE & ENGINEERING C-MATERIALS FOR BIOLOGICAL APPLICATIONS	2016	1	0.5	0	0	0	0	0	0	0	0	0	0	0	0	0	0	0	1
Hepatocyte growth factor enhances the inflammation alleviating effect of umbilical cord-derived mesenchymal stromal cells in a bronchiolitis obliterans model	Cao, Xiao-Pei; Han, Dong-Mei; Zhao, Li; Guo, Zi-Kuan; Xiao, Feng-Jun; Zhang, Yi-Kun; Zhang, Xiao-Yan; Wang, Li-Sheng; Wang, Heng-Xiang; Wang, Hua	CYTOTHERAPY	2016	1	0.5	0	0	0	0	0	0	0	0	0	0	0	0	0	0	1	0
Overexpressing NKx2.5 increases the differentiation of human umbilical cord drived mesenchymal stem cells into cardiomyocyte-like cells	Ruan, Zhongbao; Zhu, Li; Yin, Yigang; Chen, Gecai	BIOMEDICINE & PHARMACOTHERAPY	2016	1	0.5	0	0	0	0	0	0	0	0	0	0	0	0	0	0	1	0
Development of a Xeno-Free Feeder-Layer System from Human Umbilical Cord Mesenchymal Stem Cells for Prolonged Expansion of Human Induced Pluripotent Stem Cells in Culture	Zou, Qing; Wu, Mingjun; Zhong, Liwu; Fan, Zhaoxin; Zhang, Bo; Chen, Qiang; Ma, Feng	PLOS ONE	2016	1	0.5	0	0	0	0	0	0	0	0	0	0	0	0	0	0	0	1
Wharton's jelly-derived mesenchymal stem cells combined with praziquantel as a potential therapy for Schistosoma mansoni-induced liver fibrosis	Hammam, Olfat A.; Elkhafif, Nagwa; Attia, Yasmeen M.; Mansour, Mohamed T.; Elmazar, Mohamed M.; Abdelsalam, Rania M.; Kenawy, Sanaa A.; El-Khatib, Aiman S.	SCIENTIFIC REPORTS	2016	1	0.5	0	0	0	0	0	0	0	0	0	0	0	0	0	0	1	0
Overexpression of CD61 promotes hUC-MSC differentiation into male germ-like cells	Li, Bo; Liu, Weishuai; Zhuang, Mengru; Li, Na; Wu, Siyu; Pan, Shaohui; Hua, Jinlian	CELL PROLIFERATION	2016	1	0.5	0	0	0	0	0	0	0	0	0	0	0	0	0	0	0	1
Bioactive molecules derived from umbilical cord mesenchymal stem cells	Bai, Lipeng; Li, Danting; Li, Jie; Luo, Zhengzhong; Yu, Shumin; Cao, Suizhong; Shen, Liuhong; Zuo, Zhicai; Ma, Xiaoping	ACTA HISTOCHEMICA	2016	1	0.5	0	0	0	0	0	0	0	0	0	0	0	0	0	0	0	1
Umbilical cord-derived stem cells (MODULATIST (TM)) show strong immunomodulation capacity compared to adipose tissue-derived or bone marrow-derived mesenchymal stem cells	Phuc Van Pham; Ngoc Vu Bich; Ngoc Kim Phan	BIOMEDICAL RESEARCH AND THERAPY	2016	1	0.5	0	0	0	0	0	0	0	0	0	0	0	0	0	0	1	0
Umbilical Cord as Prospective Source for Mesenchymal Stem Cell-Based Therapy	Arutyunyan, Irina; Elchaninov, Andrey; Makarov, Andrey; Fatkhudinov, Timur	STEM CELLS INTERNATIONAL	2016	1	0.5	0	0	0	0	0	0	0	0	0	0	0	0	0	0	0	1
Umbilical Cord-Derived Mesenchymal Stem Cells Relieve Hindlimb Ischemia through Enhancing Angiogenesis in Tree Shrews	Yin, Cunping; Liang, Yuan; Zhang, Jian; Ruan, Guangping; Li, Zian; Pang, Rongqing; Pan, Xinghua	STEM CELLS INTERNATIONAL	2016	1	0.5	0	0	0	0	0	0	0	0	0	0	0	0	0	0	0	1
Therapeutic effects of human umbilical cord mesenchymal stem cells transplantation on hypoxic ischemic encephalopathy	Xie, Bingchuan; Gu, Ping; Wang, Wenting; Dong, Ci; Zhang, Lina; Zhang, Jun; Liu, Huimiao; Qiu, Fucheng; Han, Rui; Zhang, Zhenqing; Yan, Baoyong	AMERICAN JOURNAL OF TRANSLATIONAL RESEARCH	2016	1	0.5	0	0	0	0	0	0	0	0	0	0	0	0	0	0	1	0
Manufacturing of Human Umbilical Cord Mesenchymal Stromal Cells on Microcarriers in a Dynamic System for Clinical Use	Petry, Florian; Smith, J. Robert; Leber, Jasmin; Salzig, Denise; Czermak, Peter; Weiss, Mark L.	STEM CELLS INTERNATIONAL	2016	1	0.5	0	0	0	0	0	0	0	0	0	0	0	0	0	0	0	1
Standardizing Umbilical Cord Mesenchymal Stromal Cells for Translation to Clinical Use: Selection of GMP-Compliant Medium and a Simplified Isolation Method	Smith, J. Robert; Pfeifer, Kyle; Petry, Florian; Powell, Natalie; Delzeit, Jennifer; Weiss, Mark L.	STEM CELLS INTERNATIONAL	2016	1	0.5	0	0	0	0	0	0	0	0	0	0	0	0	0	0	0	1
Umbilical cord-derived mesenchymal stem cell transplantation combined with hyperbaric oxygen treatment for repair of traumatic brain injury	Zhou, Hai-xiao; Liu, Zhi-gang; Liu, Xiao-jiao; Chen, Qian-xue	NEURAL REGENERATION RESEARCH	2016	1	0.5	0	0	0	0	0	0	0	0	0	0	0	0	0	0	0	1
The Effects of Indoxyl Sulfate on Human Umbilical Cord-Derived Mesenchymal Stem Cells In Vitro	Wang, Wei; Liu, Xueyong; Wang, Wei; Li, Jinghua; Li, Yuanyuan; Li, Liping; Wang, Shaohua; Zhang, Jianchun; Zhang, Youkang; Huang, Haichang	CELLULAR PHYSIOLOGY AND BIOCHEMISTRY	2016	1	0.5	0	0	0	0	0	0	0	0	0	0	0	0	0	0	1	0
Effects of Serial Passage on the Characteristics and Cardiac and Neural Differentiation of Human Umbilical Cord Wharton's Jelly-Derived Mesenchymal Stem Cells	Lian, Jianchun; Lv, Shijie; Liu, Chang; Liu, Yang; Wang, Shujun; Guo, Xin; Nan, Feng; Yu, Hua; He, Xin; Sun, Guangwei; Ma, Xiaojun	STEM CELLS INTERNATIONAL	2016	1	0.5	0	0	0	0	0	0	0	0	0	0	0	0	0	0	1	0
BDNF-hypersecreting human umbilical cord blood mesenchymal stem cells promote erectile function in a rat model of cavernous nerve electrocautery injury	Song, Lujie; Zhu, Jianqiang; Zhang, Xiong; Cui, Zhiqiang; Fu, Qiang; Huang, Jianwen; Lu, Hongkai	INTERNATIONAL UROLOGY AND NEPHROLOGY	2016	1	0.5	0	0	0	0	0	0	0	0	0	0	0	0	0	0	1	0
Role of Keratinocyte Growth Factor in the Differentiation of Sweat Gland -Like Cells From Human Umbilical Cord -Derived Mesenchymal Stem Cells	Xu, Yongan; Hong, Yucai; Xu, Mengyan; Ma, Kui; Fu, Xiaobing; Zhang, Mao; Wang, Guirong	STEM CELLS TRANSLATIONAL MEDICINE	2016	1	0.5	0	0	0	0	0	0	0	0	0	0	0	0	0	0	1	0
Neuroprotective effects of human umbilical cord-derived mesenchymal stromal cells combined with nimodipine against radiation-induced brain injury through inhibition of apoptosis	Wang, Gui-Hua; Liu, Yang; Wu, Xiao-Bing; Lu, Ying; Liu, Jin; Qin, Ya-Ru; Li, Tong; Duan, Hai-Feng	CYTOTHERAPY	2016	1	0.5	0	0	0	0	0	0	0	0	0	0	0	0	0	0	1	0
Wharton's Jelly-Derived Mesenchymal Stromal Cells and Fibroblast-Derived Extracellular Matrix Synergistically Activate Apoptosis in a p21-Dependent Mechanism in WHCO1 and MDA MB 231 Cancer Cells In Vitro	Dzobo, Kevin; Vogelsang, Matjaz; Thomford, Nicholas E.; Dandara, Collet; Kallmeyer, Karlien; Pepper, Michael S.; Parker, M. Iqbal	STEM CELLS INTERNATIONAL	2016	1	0.5	0	0	0	0	0	0	0	0	0	0	0	0	0	0	1	0
Neuroprotective Effects of Transplanted Mesenchymal Stromal Cells-derived Human Umbilical Cord Blood Neural Progenitor Cells in EAE	Rafieemehr, Hassan; Kheirandish, Maryam; Soleimani, Masoud	IRANIAN JOURNAL OF ALLERGY ASTHMA AND IMMUNOLOGY	2015	1	0.33	0	0	0	0	0	0	0	0	0	0	0	0	0	0	1	0
Preliminary evaluation of treatment efficacy of umbilical cord blood-derived mesenchymal stem cell-differentiated cardiac progenitor cells in a myocardial injury mouse model	Truc Le-Buu Pham; Tam Thanh Nguyen; Anh Thi-Van Bui; Ho Thanh Pham; Ngoc Kim Phan; My Thi-Thu Nguyen; Phuc Van Pham	BIOMEDICAL RESEARCH AND THERAPY	2015	1	0.33	0	0	0	0	0	0	0	0	0	0	0	0	0	0	1	0
Toll-like receptor 9 agonist stimulation enables osteogenic differentiation without altering the immune status of umbilical cord mesenchymal stem cells	Yang, Yongfeng; Wang, Yanwen; Li, Li; Bao, Ji; Chen, Fei; Zhang, Li	MOLECULAR MEDICINE REPORTS	2015	1	0.33	0	0	0	0	0	0	0	0	0	0	0	0	0	0	0	1
The effect of fibroblast growth factor on distinct differentiation potential of cord blood-derived unrestricted somatic stem cells and Wharton's jelly-derived mesenchymal stem/stromal cells	Lee, Seungok; Park, Byung-Joon; Kim, Jiyeon; Jekarl, Dongwook; Choi, Hyunyoo; Lee, Seongyeoun; Kim, Myungshin; Kim, Yonggoo; Park, Moon-Seo	CYTOTHERAPY	2015	1	0.33	0	0	0	0	0	0	0	0	0	0	0	0	0	0	1	0
Beneficial effect of human umbilical cord-derived mesenchymal stem cells on an endotoxin-induced rat model of preeclampsia	Fu, Lihua; Liu, Yongjun; Zhang, Dan; Xie, Jiang; Guan, Hongbo; Shang, Tao	EXPERIMENTAL AND THERAPEUTIC MEDICINE	2015	1	0.33	0	0	0	0	0	0	0	0	0	0	0	0	0	0	1	0
In vitro differentiation process of human Wharton's jelly mesenchymal stem cells to male germ cells in the presence of gonadal and non-gonadal conditioned media with retinoic acid	Amidi, Fardin; Nejad, Nahid Ataie; Hoseini, Marziyeh Agha; Nayernia, Karim; Mazaheri, Zohreh; Yamini, Nazila; Saeednia, Sara	IN VITRO CELLULAR & DEVELOPMENTAL BIOLOGY-ANIMAL	2015	1	0.33	0	0	0	0	0	0	0	0	0	0	0	0	0	0	0	1
Beneficial Effects of Hypoxic Preconditioning on Human Umbilical Cord Mesenchymal Stem Cells	Zhang, Li; Yang, Jing; Tian, Yan-Ming; Guo, Hui; Zhang, Yi	CHINESE JOURNAL OF PHYSIOLOGY	2015	1	0.33	0	0	0	0	0	0	0	0	0	0	0	0	0	0	0	1
Monosialoteterahexosyl ganglioside induces the differentiation of human umbilical cord-derived mesenchymal stem cells into neuron-like cells	Nan, Chengrui; Shi, Yunpeng; Zhao, Zongmao; Ma, Shucheng; Liu, Jixiang; Yan, Dongdong; Song, Guoqiang; Liu, Hanjie	INTERNATIONAL JOURNAL OF MOLECULAR MEDICINE	2015	1	0.33	0	0	0	0	0	0	0	0	0	0	0	0	0	1	0	0
Role of Nonmuscle Myosin II in Migration of Wharton's Jelly-Derived Mesenchymal Stem Cells	Arora, Sneha; Saha, Shekhar; Roy, Saheli; Das, Madhurima; Jana, Siddhartha S.; Ta, Malancha	STEM CELLS AND DEVELOPMENT	2015	1	0.33	0	0	0	0	0	0	0	0	0	0	0	0	0	0	1	0
Lipopolysaccharide pretreatment inhibits LPS-induced human umbilical cord mesenchymal stem cell apoptosis via upregulating the expression of cellular FLICE-inhibitory protein	Hou, Yu Sen; Liu, Ling Ying; Chai, Jia Ke; Yu, Yong Hui; Duan, Hong Jie; Hu, Quan; Yin, Hui Nan; Wang, Yi He; Zhuang, Shu Bo; Fan, Jun; Chu, Wan Li; Ma, Li	MOLECULAR MEDICINE REPORTS	2015	1	0.33	0	0	0	0	0	0	0	0	0	0	0	0	0	1	0	0
Oleic acid enhances the motility of umbilical cord blood derived mesenchymal stem cells through EphB2-dependent F-actin formation	Jung, Young Hyun; Lee, Sei-Jung; Oh, Sang Yub; Lee, Hyun Jik; Ryu, Jung Min; Han, Ho Jae	BIOCHIMICA ET BIOPHYSICA ACTA-MOLECULAR CELL RESEARCH	2015	1	0.33	0	0	0	0	0	0	0	0	0	0	0	0	0	0	1	0
In Vitro Differentiation of Human Umbilical Cord Blood CD133(+) Cells into Insulin Producing Cells in Co-Culture with Rat Pancreatic Mesenchymal Stem Cells	Samani, Fazel Sahraneshin; Ebrahimi, Marzieh; Zandieh, Tahereh; Khoshchehreh, Reyhaneh; Eslaminejad, Mohamadreza Baghaban; Aghdami, Nasser; Baharvand, Hossein	CELL JOURNAL	2015	1	0.33	0	0	0	0	0	0	0	0	0	0	0	0	0	0	0	1
Transdifferentiation of Umbilical Cord-Derived Mesenchymal Stem Cells Into Epidermal-Like Cells by the Mimicking Skin Microenvironment	Chen, Deyun; Hao, Haojie; Tong, Chuan; Liu, Jiejie; Dong, Liang; Ti, Dongdong; Hou, Qian; Liu, Huiling; Han, Weidong; Fu, Xiaobing	INTERNATIONAL JOURNAL OF LOWER EXTREMITY WOUNDS	2015	1	0.33	0	0	0	0	0	0	0	0	0	0	0	0	0	0	1	0
Conditioned Media from Human Umbilical Cord Blood-Derived Mesenchymal Stem Cells Inhibits Melanogenesis by Promoting Proteasomal Degradation of MITF	Kim, Eun Sung; Jeon, Hong Bae; Lim, Hoon; Shin, Ji Hyun; Park, So Jung; Jo, Yoon Kyung; Oh, Wonil; Yang, Yoon Sun; Cho, Dong-Hyung; Kim, Ju-Yeon	PLOS ONE	2015	1	0.33	0	0	0	0	0	0	0	0	0	0	0	0	0	0	1	0
Haploidentical hematopoietic stem cell transplant with umbilical cord-derived multipotent mesenchymal cell infusion for the treatment of high-risk acute leukemia in children	Zhu, Ling; Wang, Zhidong; Zheng, Xiaoli; Ding, Li; Han, Dongmei; Yan, Hongmin; Guo, Zikuan; Wang, Hengxiang	LEUKEMIA & LYMPHOMA	2015	1	0.33	0	0	0	0	0	0	0	0	0	0	0	0	0	0	1	0
Positive selection of Wharton's jelly-derived CD105(+) cells by MACS technique and their subsequent cultivation under suspension culture condition: A simple, versatile culturing method to enhance the multipotentiality of mesenchymal stem cells	Amiri, Fatemeh; Halabian, Raheleh; Harati, Mozhgan Dehgan; Bahadori, Marzie; Mehdipour, Ahmad; Roushandeh, Amaneh Mohammadi; Roudkenar, Mehryar Habibi	HEMATOLOGY	2015	1	0.33	0	0	0	0	0	0	0	0	0	0	0	0	0	0	1	0
Embryonic stem cells conditioned medium enhances Wharton's jelly-derived mesenchymal stem cells expansion under hypoxic condition	Prasajak, Patcharee; Rattananinsruang, Piyaporn; Chotinantakul, Kamonnaree; Dechsukhum, Chavaboon; Leeanansaksiri, Wilairat	CYTOTECHNOLOGY	2015	1	0.33	0	0	0	0	0	0	0	0	0	0	0	0	0	1	0	0
Differentiation of chicken umbilical cord mesenchymal stem cells into beta-like pancreatic islet cells	Bai, Chunyu; Gao, Yuhua; Li, Qian; Feng, Yuan; Yu, Yanze; Meng, Gentong; Zhang, Minghai; Guan, Weijun	ARTIFICIAL CELLS NANOMEDICINE AND BIOTECHNOLOGY	2015	1	0.33	0	0	0	0	0	0	0	0	0	0	0	0	0	0	0	1
Transplantation of human umbilical cord-derived mesenchymal stems cells for the treatment of Becker muscular dystrophy in affected pedigree members	Li, Pang; Cui, Kai; Zhang, Bo; Wang, Zhendan; Shen, Yangyang; Wang, Xiangyu; Zhang, Jianbo; Tong, Feng; Li, Sheng	INTERNATIONAL JOURNAL OF MOLECULAR MEDICINE	2015	1	0.33	0	0	0	0	0	0	0	0	0	0	0	0	0	0	0	1
Effect of HSA coated iron oxide labeling on human umbilical cord derived mesenchymal stem cells	Sanganeria, Purva; Chandra, Sudeshna; Bahadur, Dhirendra; Khanna, Aparna	NANOTECHNOLOGY	2015	1	0.33	0	0	0	0	0	0	0	0	0	0	0	0	0	0	1	0
Promoting the Recovery of Injured Liver with Poly (3-Hydroxybutyrate-Co-3-Hydroxyvalerate-Co-3-Hydroxyhexanoate) Scaffolds Loaded with Umbilical Cord-Derived Mesenchymal Stem Cells	Li, Pengshan; Zhang, Jin; Liu, Jing; Ma, Huan; Liu, Jie; Lie, Puchang; Wang, Yuechun; Liu, Gexiu; Zeng, Huilan; Li, Zhizhong; Wei, Xing	TISSUE ENGINEERING PART A	2015	1	0.33	0	0	0	0	0	0	0	0	0	0	0	0	0	1	0	0
Priming Wharton's Jelly-Derived Mesenchymal Stromal/Stem Cells With ROCK Inhibitor Improves Recovery in an Intracerebral Hemorrhage Model	Lee, Hyun-Sun; Kim, Kwang S.; Lim, Hee-Suk; Choi, Moran; Kim, Hyun-Kyung; Ahn, Hyun-Young; Shin, Jong-Chul; Joe, Young Ae	JOURNAL OF CELLULAR BIOCHEMISTRY	2015	1	0.33	0	0	0	0	0	0	0	0	0	0	0	0	0	0	1	0
Transplantation of umbilical cord mesenchymal stem cells via different routes in rats with acute liver failure	Zheng, Sheng; Yang, Juan; Yang, Jinhui; Tang, Yingmei; Shao, Qinghua; Guo, Ling; Liu, Qinghua	INTERNATIONAL JOURNAL OF CLINICAL AND EXPERIMENTAL PATHOLOGY	2015	1	0.33	0	0	0	0	0	0	0	0	0	0	0	0	0	0	0	1
Effect of human umbilical cord mesenchymal stem cells on endometriotic cell proliferation and apoptosis	Xu, L. N.; Lin, N.; Xu, B. N.; Li, J. B.; Chen, S. Q.	GENETICS AND MOLECULAR RESEARCH	2015	1	0.33	0	0	0	0	0	0	0	0	0	0	0	0	0	0	1	0
Effects of maternal age on the expression of mesenchymal stem cell markers in the components of human umbilical cord	Alrefaei, Ghadeer I.; Ayuob, Nasra N.; Ali, Soad S.; Al-Karim, Saleh	FOLIA HISTOCHEMICA ET CYTOBIOLOGICA	2015	1	0.33	0	0	0	0	0	0	0	0	0	0	0	0	0	0	0	1
Importance of CD44 on umbilical cord mesenchymal stem cells for expansion of hematopoietic cells	Zhang, Y. J.; Yang, Y. X.; Hu, M. Y.; Ni, Q. K.; Li, H. G.; Miao, Z. C.	CELLULAR AND MOLECULAR BIOLOGY	2015	1	0.33	0	0	0	0	0	0	0	0	0	0	0	0	0	0	1	0
Umbilical Cord-Derived Mesenchymal Stem Cells Inhibit Cadherin-11 Expression by Fibroblast-Like Synoviocytes in Rheumatoid Arthritis	Zhao, Cheng; Zhang, Lu; Kong, Wei; Liang, Jun; Xu, Xinyun; Wu, Hongyan; Feng, Xuebing; Hua, Bingzhu; Wang, Hong; Sun, Lingyun	JOURNAL OF IMMUNOLOGY RESEARCH	2015	1	0.33	0	0	0	0	0	0	0	0	0	0	0	0	0	0	0	1
Human Wharton's jelly-derived mesenchymal stem cells express oocyte developmental genes during co-culture with placental cells	Asgari, Hamid Reza; Akbari, Mohammad; Abbasi, Mehdi; Ai, Jafar; Korouji, Morteza; Aliakbari, Fereshte; Babatunde, Kehinde Adebayo; Aval, Fereydoon Sargolzaei; Joghataei, Mohammad Taghi	IRANIAN JOURNAL OF BASIC MEDICAL SCIENCES	2015	1	0.33	0	0	0	0	0	0	0	0	0	0	0	0	0	0	0	1
The Potential of Wharton's Jelly Derived Mesenchymal Stem Cells in Treating Patients with Cystic Fibrosis	Boruczkowski, D.; Gladysz, D.; Demkow, U.; Pawelec, K.	LUNG CANCER AND AUTOIMMUNE DISORDERS	2015	1	0.33	0	0	0	0	0	0	0	0	0	0	0	0	0	0	0	1
Expression and Significance of DLL4--Notch Signaling Pathway in the Differentiation of Human Umbilical Cord Derived Mesenchymal Stem Cells into Cardiomyocytes Induced by 5-Azacytidine	Zhu, Li; Ruan, Zhongbao; Yin, Yigang; Chen, Gecai	CELL BIOCHEMISTRY AND BIOPHYSICS	2015	1	0.33	0	0	0	0	0	0	0	0	0	0	0	0	0	0	1	0
Application potential of mesenchymal stem cells derived from Wharton's jelly in liver tissue engineering	Zhang, Lei; Zhao, Yong-Hen; Guan, Zheng; Ye, Jun-Song; de Isla, Natalia; Stoltz, Jean-Francois	BIO-MEDICAL MATERIALS AND ENGINEERING	2015	1	0.33	0	0	0	0	0	0	0	0	0	0	0	0	0	0	0	1
The immunologic and hematopoietic profiles of mesenchymal stem cells derived from different sections of human umbilical cord	Xu, Man; Zhang, Bin; Liu, Yuanlin; Zhang, Jin; Sheng, Hongxia; Shi, Rui; Liao, Li; Liu, Na; Hu, Jiangwei; Wang, Jun; Ning, Hongmei; Liu, Ting; Zhang, Yi; Chen, Hu	ACTA BIOCHIMICA ET BIOPHYSICA SINICA	2014	1	0.25	0	0	0	0	0	0	0	0	0	0	0	0	0	0	1	0
Human diploid MRC-5 cells exhibit several critical properties of human umbilical cord-derived mesenchymal stem cells	Zhang, Kehua; Na, Tao; Wang, Lin; Gao, Qiang; Yin, Weidong; Wang, Junzhi; Yuan, Bao-Zhu	VACCINE	2014	1	0.25	0	0	0	0	0	0	0	0	0	0	0	0	0	1	0	0
Roles of the co-culture of human umbilical cord Wharton's jelly-derived mesenchymal stem cells with rat pancreatic cells in the treatment of rats with diabetes mellitus	Wang, Guangyu; Li, Yong; Wang, Yu; Dong, Yu; Wang, Fu-Sheng; Ding, Yi; Kang, Yudong; Xu, Xuying	EXPERIMENTAL AND THERAPEUTIC MEDICINE	2014	1	0.25	0	0	0	0	0	0	0	0	0	0	0	0	0	0	1	0
Umbilical Cord Wharton's Jelly Repeated Culture System: A New Device and Method for Obtaining Abundant Mesenchymal Stem Cells for Bone Tissue Engineering	Chang, Zhengqi; Hou, Tianyong; Xing, Junchao; Wu, Xuehui; Jin, Huiyong; Li, Zhiqiang; Deng, Moyuan; Xie, Zhao; Xu, Jianzhong	PLOS ONE	2014	1	0.25	0	0	0	0	0	0	0	0	0	0	0	0	0	1	0	0
Effect of Cultured Medium of Human Umbilical Cord Blood-derived Mesenchymal Stem Cells on Melanogenic Enzyme Activity in Mouse B16 Melanoma Cells	Hwang, Soo-Han; Son, Eun-Suk; Park, Young-Jin; Lee, Chang-Soo; Chun, Heung Jae	TISSUE ENGINEERING AND REGENERATIVE MEDICINE	2014	1	0.25	0	0	0	0	0	0	0	0	0	0	0	0	0	0	1	0
Effects of Human Umbilical Cord Mesenchymal Stem Cells on Renal Ischaemia-reperfusion Injury in Rats	Qiu, Zhenyu; Zhou, Dun; Sun, Dongxiao	INTERNATIONAL BRAZ J UROL	2014	1	0.25	0	0	0	0	0	0	0	0	0	0	0	0	0	0	0	1
Fundamental study of application of umbilical cord mesenchymal stem cells to the periodontium to aid healing after autotransplantation of teeth	Li, Yunpeng; Hou, Rui; Wang, Yibo; Lu, Bin; Zhang, Junrui; Feng, Xinghua; Liu, Yanpu; Cao, Qiang	BRITISH JOURNAL OF ORAL & MAXILLOFACIAL SURGERY	2014	1	0.25	0	0	0	0	0	0	0	0	0	0	0	0	0	1	0	0
Epimorphin-induced differentiation of human umbilical cord mesenchymal stem cells into sweat gland cells	Tao, R.; Sun, T. -J.; Han, Y. -Q.; Xu, G.; Liu, J.; Han, Y. -F.	EUROPEAN REVIEW FOR MEDICAL AND PHARMACOLOGICAL SCIENCES	2014	1	0.25	0	0	0	0	0	0	0	0	0	0	0	0	0	1	0	0
Effects of Nicotine on Proliferation and Survival in Human Umbilical Cord Mesenchymal Stem Cells	Zeng, Hui-Lan; Qin, Yong-Liang; Chen, Hui-Zhong; Bu, Qian-Qian; Li, Yang; Zhong, Qi; Han, Xin-Ai; Chen, Jie; Yu, Pan-Xi; Liu, Ge-Xiu	JOURNAL OF BIOCHEMICAL AND MOLECULAR TOXICOLOGY	2014	1	0.25	0	0	0	0	0	0	0	0	0	0	0	0	0	0	1	0
Various seeding methods for tissue development of human umbilical-cord-derived mesenchymal stem cells in 3-dimensional PET matrix	Li, Weiwei; Li, Min; Chen, Yantian; Zhang, Shaoming; Qi, Nianmin	BIOTECHNOLOGY AND BIOPROCESS ENGINEERING	2014	1	0.25	0	0	0	0	0	0	0	0	0	0	0	0	0	0	0	1
Effect of umbilical cord mesenchymal stem cell in pen-implant bone defect after immediate implant: an experiment study in beagle dogs	Hao, Peng-Jie; Wang, Zhi-Guo; Xu, Quan-Chen; Xu, Sheng; Li, Zhuo-Ri; Yang, Pi-Shan; Liu, Zhong-Hao	INTERNATIONAL JOURNAL OF CLINICAL AND EXPERIMENTAL PATHOLOGY	2014	1	0.25	0	0	0	0	0	0	0	0	0	0	0	0	0	0	1	0
Effects of Human Mesenchymal Stem Cells Isolated from Wharton's Jelly of the Umbilical Cord and Conditioned Media on Skeletal Muscle Regeneration Using a Myectomy Model	Pereira, T.; Armada-da Silva, P. A. S.; Amorim, I.; Rema, A.; Caseiro, A. R.; Gaertner, A.; Rodrigues, M.; Lopes, M. A.; Bartolo, P. J.; Santos, J. D.; Luis, A. L.; Mauricio, A. C.	STEM CELLS INTERNATIONAL	2014	1	0.25	0	0	0	0	0	0	0	0	0	0	0	0	0	0	1	0
Effects of Intravenous Human Umbilical Cord Blood Mesenchymal Stem Cell Therapy versus Gabapentin in Pentylenetetrazole-Induced Chronic Epilepsy in Rats	Mohammed, Amira S.; Ewais, Mohammed M.; Tawfik, Mona K.; Essawy, Soha S.	PHARMACOLOGY	2014	1	0.25	0	0	0	0	0	0	0	0	0	0	0	0	0	1	0	0
Characterization of human umbilical cord mesenchymal stem cells following tissue mass culture	Yang, L. M.; Liu, Y.; Zhao, J.; Hao, L. M.; Huang, K. X.; Jiang, W. H.	CELLULAR AND MOLECULAR BIOLOGY	2014	1	0.25	0	0	0	0	0	0	0	0	0	0	0	0	1	0	0	0
A set of microRNAs mediate direct conversion of human umbilical cord lining-derived mesenchymal stem cells into hepatocytes	Shi, Y.; Zhou, X.; Wang, X.; Wang, J.; Lan, Y.; Wang, M.; Zheng, L.; Li, H.; Wu, Q.; Zhang, J.; Fan, D.; Han, Y.	CELL DEATH & DISEASE	2013	1	0.2	0	0	0	0	0	0	0	0	0	0	0	0	0	0	1	0
A slowly proliferating subpopulation in human umbilical cord mesenchymal stem cells in culture	Ju, Xing-Ai; Chen, Jin; Ding, Li; Li, Yu-Zhi; Xiao, Feng-Jun; Li, Zhan-Quan; Guo, Zi-Kuan	IN VITRO CELLULAR & DEVELOPMENTAL BIOLOGY-ANIMAL	2013	1	0.2	0	0	0	0	0	0	0	0	0	0	0	0	1	0	0	0
Mesenchymal stem cells of human placenta and umbilical cord suppress T-cell proliferation at G(0) phase of cell cycle	Vellasamy, Shalini; Sandrasaigaran, Pratheep; Vidyadaran, Sharmili; Abdullah, Maha; George, Elizabeth; Ramasamy, Rajesh	CELL BIOLOGY INTERNATIONAL	2013	1	0.2	0	0	0	0	0	0	0	0	0	0	0	0	0	0	1	0
Influence of serum percentage on the behavior of Wharton's jelly mesenchymal stem cells in culture	Harmouch, C.; El-Omar, R.; Labrude, P.; Decot, V.; Menu, P.; Kerdjoudj, H.	BIO-MEDICAL MATERIALS AND ENGINEERING	2013	1	0.2	0	0	0	0	0	0	0	0	0	0	0	0	0	0	1	0
Effects of human umbilical cord-derived mesenchymal stem cells on anterior chamber-associated immune deviation	Zhang, Yan; Zhang, Minmin; Zhao, Shaozhen; Li, Xiaorong; Jia, Zhe; Zhang, Lei; Han, Zhong Chao; Zhang, Xiaomin	INTERNATIONAL IMMUNOPHARMACOLOGY	2013	1	0.2	0	0	0	0	0	0	0	0	0	0	0	0	0	0	1	0
A combination of taxol infusion and human umbilical cord mesenchymal stem cells transplantation for the treatment of rat spinal cord injury	Zhou Zhilai; Zhang Hui; Jin Anmin; Min Shaoxiong; Yu Bo; Chen Yinhai	BRAIN RESEARCH	2012	1	0.17	0	0	0	0	0	0	0	0	0	0	0	0	0	0	1	0
Lead acetate reduces the ability of human umbilical cord mesenchymal stem cells to support hematopoiesis in vitro	Sun, Xiaochun; Xie, Yan; Wu, Lele; Zhu, Wei; Hu, Jiabo; Lu, Rongzhu; Xu, Wenrong	MOLECULAR MEDICINE REPORTS	2012	1	0.17	0	0	0	0	0	0	0	0	0	0	0	0	0	1	0	0
Human amnion tissue injected with human umbilical cord mesenchymal stem cells repairs damaged sciatic nerves in rats	Li, Dehua; Wang, Changhui; Shan, Wei; Zeng, Ruixia; Fang, Yan; Wang, Pan	NEURAL REGENERATION RESEARCH	2012	1	0.17	0	0	0	0	0	0	0	0	0	0	0	0	0	1	0	0
Study of telomerase activity, proliferation and differentiation characteristics in umbilical cord blood mesenchymal stem cells	Karimi, T.; Eslaminejad, M. B.; Aminlari, M.; Shahverdi, A.; Bahmanpour, S.	IRANIAN JOURNAL OF VETERINARY RESEARCH	2012	1	0.17	0	0	0	0	0	0	0	0	0	0	0	0	0	0	1	0
Optimization of the Reconstruction of Dermal Papilla like Tissues Employing Umbilical Cord Mesenchymal Stem Cells	Yoo, Bo-Young; Shin, Youn-Ho; Yoon, Hee-Hoon; Seo, Young-Kwon; Song, Kye-Yong; Park, Jung-Keug	BIOTECHNOLOGY AND BIOPROCESS ENGINEERING	2010	1	0.12	0	0	0	0	0	0	0	0	0	0	0	0	0	1	0	0
Human umbilical cord mesenchymal stem cells and the treatment of spinal cord injury	Fu-jiang, Cao; Shi-qing, Feng	CHINESE MEDICAL JOURNAL	2009	1	0.11	0	0	0	0	0	0	0	0	0	1	0	0	0	0	0	0
MESENCHYMAL STEM CELLS CONDITIONED MEDIA SUPPORTS THE GROWTH OF UMBILICAL CORD BLOOD ISOLATED ENDOTHELIAL PROGENITOR CELLS	Kestendjieva, Snejana; Popova, Zlatka; Cvetkova, Gergana; Bochev, Ivan; Kehayov, Ivan; Kyurkchiev, Stanimir; Mourdjeva, Milena	COMPTES RENDUS DE L ACADEMIE BULGARE DES SCIENCES	2009	1	0.11	0	0	0	0	0	0	0	0	1	0	0	0	0	0	0	0
Epigenetic Signatures at the RUNX2-P1 and Sp7 Gene Promoters Control Osteogenic Lineage Commitment of Umbilical Cord-Derived Mesenchymal Stem Cells	Sepulveda, Hugo; Aguilar, Rodrigo; Prieto, Catalina P.; Bustos, Francisco; Aedo, Socrates; Lattus, Jose; Van Zundert, Brigitte; Palma, Veronica; Montecino, Martin	JOURNAL OF CELLULAR PHYSIOLOGY	2017	0	0	0	0	0	0	0	0	0	0	0	0	0	0	0	0	0	0
Polylactide- and polycaprolactone-based substrates enhance angiogenic potential of human umbilical cord-derived mesenchymal stem cells in vitro - implications for cardiovascular repair	Sekula, Malgorzata; Domalik-Pyzik, Patrycja; Morawska-Chochol, Anna; Bobis-Wozowicz, Sylwia; Karnas, Elzbieta; Noga, Sylwia; Boruczkowski, Dariusz; Adamiak, Marta; Madeja, Zbigniew; Chlopek, Jan; Zuba-Surma, Ewa K.	MATERIALS SCIENCE & ENGINEERING C-MATERIALS FOR BIOLOGICAL APPLICATIONS	2017	0	0	0	0	0	0	0	0	0	0	0	0	0	0	0	0	0	0
INTRAVENOUS INJECTION OF UMBILICAL CORD-DERIVED MESENCHYMAL STROMAL CELLS ATTENUATES REACTIVE GLIOSIS AND HYPOMYELINATION IN A NEONATAL INTRAVENTRICULAR HEMORRHAGE MODEL	Mukai, Takeo; Mori, Yuka; Shimazu, Takahisa; Takahashi, Atsuko; Tsunoda, Hajime; Yamaguchi, Satoru; Kiryu, Shigeru; Tojo, Arinobu; Nagamura-Inoue, Tokiko	NEUROSCIENCE	2017	0	0	0	0	0	0	0	0	0	0	0	0	0	0	0	0	0	0
Immunomodulatory function of whole human umbilical cord derived mesenchymal stem cells	Zhang, Hao; Tao, Yanling; Liu, Haihui; Ren, Saisai; Zhang, Bin; Chen, Hu	MOLECULAR IMMUNOLOGY	2017	0	0	0	0	0	0	0	0	0	0	0	0	0	0	0	0	0	0
Aging of bone marrow- and umbilical cord-derived mesenchymal stromal cells during expansion	De Witte, Samantha F. H.; Lambert, Eleonora E.; Merino, Ana; Strini, Tanja; Douben, Hannie J. C. W.; O'Flynn, Lisa; Elliman, Steve J.; De Klein, Annelies J. E. M. M.; Newsome, Philip N.; Barn, Carla C.; Hoogduijn, Martin J.	CYTOTHERAPY	2017	0	0	0	0	0	0	0	0	0	0	0	0	0	0	0	0	0	0
Effects of human umbilical cord blood-derived mesenchymal stromal cells and dermal fibroblasts on diabetic wound healing	Moon, Kyung-Chul; Lee, Jong-Seok; Han, Seung-Kyu; Lee, Hyup-Woo; Dhong, Eun-Sang	CYTOTHERAPY	2017	0	0	0	0	0	0	0	0	0	0	0	0	0	0	0	0	0	0
Mesenchymal stromal cells from umbilical cord Wharton's jelly trigger oligodendroglial differentiation in neural progenitor cells through cell to-cell contact	Oppliger, Byron; Joerger-Messerli, Marianne S.; Simillion, Cedric; Mueller, Martin; Surbek, Daniel V.; Schoeberlein, Andreina	CYTOTHERAPY	2017	0	0	0	0	0	0	0	0	0	0	0	0	0	0	0	0	0	0
Chitosan-agarose scaffolds supports chondrogenesis of Human Wharton's Jelly mesenchymal stem cells	Lal, L. P. Merlin Rajesh; Suraishkumar, G. K.; Nair, Prabha D.	JOURNAL OF BIOMEDICAL MATERIALS RESEARCH PART A	2017	0	0	0	0	0	0	0	0	0	0	0	0	0	0	0	0	0	0
Transplantation of human bone marrow mesenchymal stromal cells reduces liver fibrosis more effectively than Wharton's jelly mesenchymal stromal cells	Rengasamy, Mathiyazhagan; Singh, Gurbind; Fakharuzi, Noor Atiqah; Siddikuzzaman; Balasubramanian, Sudha; Swamynathan, Priyanka; Thej, Charan; Sasidharan, Gopinath; Gupta, Pawan Kumar; Das, Anjan Kumar; Abd Rahman, Ahmad Zuhairi; Fakiruddin, Kamal Shaik; Nian, Lim Moon; Zakaria, Zubaidah; Majumdar, Anish S.	STEM CELL RESEARCH & THERAPY	2017	0	0	0	0	0	0	0	0	0	0	0	0	0	0	0	0	0	0
Treatment of Ischemia-Reperfusion Injury of the Skin Flap Using Human Umbilical Cord Mesenchymal Stem Cells (hUC-MSCs) Transfected with F-5 Gene	Leng, Xiangfeng; Fan, Yongle; Wang, Yating; Sun, Jian; Cai, Xia; Hu, Chunnan; Ding, Xiaoying; Hu, Xiaoying; Chen, Zhenyu	MEDICAL SCIENCE MONITOR	2017	0	0	0	0	0	0	0	0	0	0	0	0	0	0	0	0	0	0
Insights into the Therapeutic Potential of Heparinized Collagen Scaffolds Loading Human Umbilical Cord Mesenchymal Stem Cells and Nerve Growth Factor for the Repair of Recurrent Laryngeal Nerve Injury	Pan, Yongqin; Jiao, Genlong; Yang, Jingge; Guo, Rui; Li, Jinyi; Wang, Cunchuan	TISSUE ENGINEERING AND REGENERATIVE MEDICINE	2017	0	0	0	0	0	0	0	0	0	0	0	0	0	0	0	0	0	0
Human umbilical cord mesenchymal stem cells alleviate inflammatory bowel disease through the regulation of 15-LOX-1in macrophages	Mao, Fei; Wu, Yunbing; Tang, Xudong; Wang, Juanjuan; Pan, Zhaoji; Zhang, Peng; Zhang, Bin; Yan, Yongmin; Zhang, Xu; Qian, Hui; Xu, Wenrong	BIOTECHNOLOGY LETTERS	2017	0	0	0	0	0	0	0	0	0	0	0	0	0	0	0	0	0	0
Human umbilical cord mesenchymal stem cells alleviate acute myocarditis by modulating endoplasmic reticulum stress and extracellular signal regulated 1/2-mediated apoptosis	Zhang, Changyi; Zhou, Guichi; Cai, Chanxin; Li, Jindi; Chen, Fen; Xie, Lichun; Wang, Wei; Zhang, Yonggang; Lai, Xiulan; Ma, Lian	MOLECULAR MEDICINE REPORTS	2017	0	0	0	0	0	0	0	0	0	0	0	0	0	0	0	0	0	0
Impact of adipose tissue or umbilical cord derived mesenchymal stem cells on the immunogenicity of human cord blood derived endothelial progenitor cells	Tan, Kefang; Zheng, Ke; Li, Daiye; Lu, Haiyuan; Wang, Siqi; Sun, Xuan	PLOS ONE	2017	0	0	0	0	0	0	0	0	0	0	0	0	0	0	0	0	0	0
Exosomes derived from human umbilical cord mesenchymal stem cells protect against cisplat-ininduced ovarian granulosa cell stress and apoptosis in vitro	Sun, Liping; Li, Dong; Song, Kun; Wei, Jianlu; Yao, Shu; Li, Zhao; Su, Xuantao; Ju, Xiuli; Chao, Lan; Deng, Xiaohui; Kong, Beihua; Li, Li	SCIENTIFIC REPORTS	2017	0	0	0	0	0	0	0	0	0	0	0	0	0	0	0	0	0	0
Metabolomics Analysis of the Osteogenic Differentiation of Umbilical Cord Blood Mesenchymal Stem Cells Reveals Differential Sensitivity to Osteogenic Agents	Klontzas, Michail E.; Vernardis, Spyros I.; Heliotis, Manolis; Tsiridis, Eleftherios; Mantalaris, Athanasios	STEM CELLS AND DEVELOPMENT	2017	0	0	0	0	0	0	0	0	0	0	0	0	0	0	0	0	0	0
Cytokine Production in Mixed Cultures of Mesenchymal Stromal Cells from Wharton's Jelly and Peripheral Blood Lymphocytes	Poltavtsev, A. M.; Poltavtseva, R. A.; Yushina, M. N.; Volgina, N. E.; Svirshchevskaya, E. V.	BULLETIN OF EXPERIMENTAL BIOLOGY AND MEDICINE	2017	0	0	0	0	0	0	0	0	0	0	0	0	0	0	0	0	0	0
Integrated culture platform based on a human platelet lysate supplement for the isolation and scalable manufacturing of umbilical cord matrix-derived mesenchymal stem/stromal cells	de Soure, Antonio M.; Fernandes-Platzgummer, Ana; Moreira, Francisco; Lilaia, Carla; Liu, Shi-Hwei; Ku, Chen-Peng; Huang, Yi-Feng; Milligan, William; Cabral, Joaquim M. S.; da Silva, Claudia L.	JOURNAL OF TISSUE ENGINEERING AND REGENERATIVE MEDICINE	2017	0	0	0	0	0	0	0	0	0	0	0	0	0	0	0	0	0	0
Combined Wharton's jelly derived mesenchymal stem cells and nerve guidance conduit: A potential promising therapy for peripheral nerve injuries	Shalaby, Sally M.; El-Shal, Amal S.; Ahmed, Faiza E.; Shaban, Sahar F.; Wandan, Rania A.; Kandel, Wael A.; Senger, Mohammed S.	INTERNATIONAL JOURNAL OF BIOCHEMISTRY & CELL BIOLOGY	2017	0	0	0	0	0	0	0	0	0	0	0	0	0	0	0	0	0	0
Clinical observation of umbilical cord mesenchymal stem cell treatment of severe idiopathic pulmonary fibrosis: A case report	Zhang, Chunyu; Yin, Xiaoguang; Zhang, Jinghan; Ao, Qiang; Gu, Yongquan; Liu, Ying	EXPERIMENTAL AND THERAPEUTIC MEDICINE	2017	0	0	0	0	0	0	0	0	0	0	0	0	0	0	0	0	0	0
Intravenous infusion umbilical cord-derived mesenchymal stem cell in primary immune thrombocytopenia: A two-year follow-up	Wang, Xiaohua; Yin, Xiaoguang; Sun, Wei; Bai, Jin; Shen, Yawen; Ao, Qiang; Gu, Yongquan; Liu, Ying	EXPERIMENTAL AND THERAPEUTIC MEDICINE	2017	0	0	0	0	0	0	0	0	0	0	0	0	0	0	0	0	0	0
Induction of hepatocyte-like cells from human umbilical cord-derived mesenchymal stem cells by defined microRNAs	Zhou, Xia; Cui, Lina; Zhou, Xinmin; Yang, Qiong; Wang, Lu; Guo, Guanya; Hou, Yu; Cai, Weile; Han, Zheyi; Shi, Yongquan; Han, Ying	JOURNAL OF CELLULAR AND MOLECULAR MEDICINE	2017	0	0	0	0	0	0	0	0	0	0	0	0	0	0	0	0	0	0
TLR3 preconditioning enhances the therapeutic efficacy of umbilical cord mesenchymal stem cells in TNBS-induced colitis via the TLR3-Jagged-1-Notch-1 pathway	Qiu, Y.; Guo, J.; Mao, R.; Chao, K.; Chen, B-L; He, Y.; Zeng, Z-R; Zhang, S-H; Chen, M-H	MUCOSAL IMMUNOLOGY	2017	0	0	0	0	0	0	0	0	0	0	0	0	0	0	0	0	0	0
Anti-TGF beta-1 receptor inhibitor mediates the efficacy of the human umbilical cord mesenchymal stem cells against liver fibrosis through TGF beta-1/Smad pathway	Xuan, Ji; Feng, Wang; An, Zheng-tao; Yang, Jian; Xu, Hua-bing; Li, Jing; Zhao, Zhi-fei; Wen, Wei	MOLECULAR AND CELLULAR BIOCHEMISTRY	2017	0	0	0	0	0	0	0	0	0	0	0	0	0	0	0	0	0	0
Comparison of human mesenchymal stromal cells from four neonatal tissues: Amniotic membrane, chorionic membrane, placental decidua and umbilical cord	Araujo, Anelise Bergmann; Salton, Gabrielle Dias; Furlan, Juliana Monteiro; Schneider, Natalia; Angeli, Melissa Helena; Laureano, Alvaro Macedo; Silla, Lucia; Passos, Eduardo Pandolfi; Paz, Ana Helena	CYTOTHERAPY	2017	0	0	0	0	0	0	0	0	0	0	0	0	0	0	0	0	0	0
Application of Human Umbilical Cord Mesenchymal Stem Cells in Spinal Cord Injury	Yang, Peng; Li, Yun; Zhang, Jing-Tao; Wang, Lin-Feng; Shen, Yong	JOURNAL OF BIOMATERIALS AND TISSUE ENGINEERING	2017	0	0	0	0	0	0	0	0	0	0	0	0	0	0	0	0	0	0
A combination of GDNF and hUCMSC transplantation loaded on SF/AGs composite scaffolds for spinal cord injury repair	Jiao, Genlong; Lou, Guofeng; Mo, Yunfei; Pan, Yongqin; Zhang, Ziyong; Guo, Rui; Li, Zhizhong	MATERIALS SCIENCE & ENGINEERING C-MATERIALS FOR BIOLOGICAL APPLICATIONS	2017	0	0	0	0	0	0	0	0	0	0	0	0	0	0	0	0	0	0
Differential expression of cell cycle and WNT pathway-related genes accounts for differences in the growth and differentiation potential of Wharton's jelly and bone marrow-derived mesenchymal stem cells	Batsali, Aristea K.; Pontikoglou, Charalampos; Koutroulakis, Dimitrios; Pavlaki, Konstantia I.; Damianaki, Athina; Mavroudi, Irene; Alpantaki, Kalliopi; Kouvidi, Elisavet; Kontakis, George; Papadaki, Helen A.	STEM CELL RESEARCH & THERAPY	2017	0	0	0	0	0	0	0	0	0	0	0	0	0	0	0	0	0	0
Umbilical cord-derived mesenchymal stem cells on scaffolds facilitate collagen degradation via upregulation of MMP-9 in rat uterine scars	Xu, Lu; Ding, Lijun; Wang, Lei; Cao, Yun; Zhu, Hui; Lu, Jingjie; Li, Xin'an; Song, Tianran; Hu, Yali; Dai, Jianwu	STEM CELL RESEARCH & THERAPY	2017	0	0	0	0	0	0	0	0	0	0	0	0	0	0	0	0	0	0
Fast transdifferentiation of human Wharton's jelly mesenchymal stem cells into neurospheres and nerve-like cells	Bonilla-Porras, A. R.; Velez-Pardo, C.; Jimenez-Del-Rio, M.	JOURNAL OF NEUROSCIENCE METHODS	2017	0	0	0	0	0	0	0	0	0	0	0	0	0	0	0	0	0	0
Pre-incubation with hucMSC-exosomes prevents cisplatin-induced nephrotoxicity by activating autophagy	Wang, Bingying; Jia, Haoyuan; Zhang, Bin; Wang, Juanjuan; Ji, Cheng; Zhu, Xueming; Yan, Yongmin; Yin, Lei; Yu, Jing; Qian, Hui; Xu, Wenrong	STEM CELL RESEARCH & THERAPY	2017	0	0	0	0	0	0	0	0	0	0	0	0	0	0	0	0	0	0
Isolation and Characterization of Mesenchymal Stromal Cells from Human Umbilical Cord and Fetal Placenta	Beeravolu, Naimisha; McKee, Christina; Alamri, Ali; Mikhael, Sasha; Brown, Christina; Perez-Cruet, Mick; Chaudhry, G. Rasul	JOVE-JOURNAL OF VISUALIZED EXPERIMENTS	2017	0	0	0	0	0	0	0	0	0	0	0	0	0	0	0	0	0	0
Single-stage cell-based cartilage repair in a rabbit model: cell tracking and in vivo chondrogenesis of human umbilical cord blood-derived mesenchymal stem cells and hyaluronic acid hydrogel composite	Park, Y. B.; Ha, C. W.; Kim, J. A.; Han, W. J.; Rhim, J. H.; Lee, H. J.; Kim, K. J.; Park, Y. G.; Chung, J. Y.	OSTEOARTHRITIS AND CARTILAGE	2017	0	0	0	0	0	0	0	0	0	0	0	0	0	0	0	0	0	0
The Protein Content of Extracellular Vesicles Derived from Expanded Human Umbilical Cord Blood-Derived CD133(+) and Human Bone Marrow-Derived Mesenchymal Stem Cells Partially Explains Why both Sources are Advantageous for Regenerative Medicine	Angulski, Addeli B. B.; Capriglione, Luiz G.; Batista, Michel; Marcon, Bruna H.; Senegaglia, Alexandra C.; Stimamiglio, Marco A.; Correa, Alejandro	STEM CELL REVIEWS AND REPORTS	2017	0	0	0	0	0	0	0	0	0	0	0	0	0	0	0	0	0	0
Immunogenicity of insulin-producing cells derived from human umbilical cord mesenchymal stem cells	Yang, Xiao-Fei; Chen, Tao; Ren, Li-Wei; Yang, Lu; Qi, Hui; Li, Fu-Rong	EXPERIMENTAL AND THERAPEUTIC MEDICINE	2017	0	0	0	0	0	0	0	0	0	0	0	0	0	0	0	0	0	0
Evaluation of of motor neuron differentiation potential of human umbilical cord blood- derived mesenchymal stem cells, in vitro	Yousefi, Behnam; Sanooghi, Davood; Faghihi, Faezeh; Joghataei, Mohammad Taghi; Latifi, Nourahmad	JOURNAL OF CHEMICAL NEUROANATOMY	2017	0	0	0	0	0	0	0	0	0	0	0	0	0	0	0	0	0	0
Icariin combined with human umbilical cord mesenchymal stem cells significantly improve the impaired kidney function in chronic renal failure	Li, Wen; Wang, Li; Chu, Xiaoqian; Cui, Huantian; Bian, Yuhong	MOLECULAR AND CELLULAR BIOCHEMISTRY	2017	0	0	0	0	0	0	0	0	0	0	0	0	0	0	0	0	0	0
Clinical application prospect of umbilical cord-derived mesenchymal stem cells on clearance of advanced glycation end products through autophagy on diabetic wound	Han, Yanfu; Sun, Tianjun; Tao, Ran; Han, Yanqing; Liu, Jing	EUROPEAN JOURNAL OF MEDICAL RESEARCH	2017	0	0	0	0	0	0	0	0	0	0	0	0	0	0	0	0	0	0
Therapeutic efficacy of neural stem cells originating from umbilical cord-derived mesenchymal stem cells in diabetic retinopathy	Zhang, Wei; Wang, Yuexin; Kong, Jiahui; Dong, Meng; Duan, Hongtao; Chen, Song	SCIENTIFIC REPORTS	2017	0	0	0	0	0	0	0	0	0	0	0	0	0	0	0	0	0	0
Compared to the amniotic membrane, Wharton's jelly may be a more suitable source of mesenchymal stem cells for cardiovascular tissue engineering and clinical regeneration	Pu, Lei; Meng, Mingyao; Wu, Jian; Zhang, Jing; Hou, Zongliu; Gao, Hui; Xu, Hui; Liu, Boyu; Tang, Weiwei; Jiang, Lihong; Li, Yaxiong	STEM CELL RESEARCH & THERAPY	2017	0	0	0	0	0	0	0	0	0	0	0	0	0	0	0	0	0	0
Adenovirus vector-mediated ex vivo gene transfer of brain-derived neurotrophic factor (BDNF) tohuman umbilical cord blood-derived mesenchymal stem cells (UCS-MSCs) promotescrush-injured rat sciatic nerve regeneration	Hei, Wei-Hong; Almansoori, Akram A.; Sung, Mi-Ae; Ju, Kyung-Won; Seo, Nari; Lee, Sung -Ho; Kim, Bong-Ju; Kim, Soung-Min; Jahng, Jeong Won; He, Hong; Lee, Jong-Ho	NEUROSCIENCE LETTERS	2017	0	0	0	0	0	0	0	0	0	0	0	0	0	0	0	0	0	0
Human umbilical cord mesenchymal stem cells improve the reserve function of perimenopausal ovary via a paracrine mechanism	Li, Jia; Mao, QiuXian; He, JingJun; She, HaoQing; Zhang, Zhi; Yin, ChunYan	STEM CELL RESEARCH & THERAPY	2017	0	0	0	0	0	0	0	0	0	0	0	0	0	0	0	0	0	0
Transplantation of hUC-MSCs seeded collagen scaffolds reduces scar formation and promotes functional recovery in canines with chronic spinal cord injury	Li, Xing; Tan, Jun; Xiao, Zhifeng; Zhao, Yannan; Han, Sufang; Liu, Dingyang; Yin, Wen; Li, Jing; Li, Juan; Wanggou, Siyi; Chen, Bing; Ren, Caiping; Jiang, Xingjun; Dai, Jianwu	SCIENTIFIC REPORTS	2017	0	0	0	0	0	0	0	0	0	0	0	0	0	0	0	0	0	0
Comparable therapeutic potential of umbilical cord mesenchymal stem cells in collagen-induced arthritis to TNF inhibitor or anti-CD20 treatment	Sun, Y.; Kong, W.; Huang, S.; Shi, B.; Zhang, H.; Chen, W.; Zhang, H.; Zhao, C.; Tang, X.; Yao, G.; Feng, X.; Sun, L.	CLINICAL AND EXPERIMENTAL RHEUMATOLOGY	2017	0	0	0	0	0	0	0	0	0	0	0	0	0	0	0	0	0	0
Umbilical cord-derived mesenchymal stem cell transplantation for treating elderly vascular dementia	He, Yan; Jin, Xingfang; Wang, Jun; Meng, Mingyao; Hou, Zongliu; Tian, Weimeng; Li, You; Wang, Wenju; Wei, Yunhong; Wang, Yipeng; Meng, Hongqiong; Lu, Xuyang; Chen, Zhuo; Fu, Linyao	CELL AND TISSUE BANKING	2017	0	0	0	0	0	0	0	0	0	0	0	0	0	0	0	0	0	0
Targeted Genome Engineering to Control VEGF Expression in Human Umbilical Cord Blood-Derived Mesenchymal Stem Cells: Potential Implications for the Treatment of Myocardial Infarction	Cho, Hyun-Min; Kim, Pyung-Hwan; Chang, Hyun-Kyung; Shen, Yi-Ming; Bonsra, Kwaku; Kang, Byung-Jae; Yum, Soo-Young; Kim, Joo-Hyun; Lee, So-Yeong; Choi, Min-Cheol; Kim, Hyongbum (Henry); Jang, Goo; Cho, Je-Yoel	STEM CELLS TRANSLATIONAL MEDICINE	2017	0	0	0	0	0	0	0	0	0	0	0	0	0	0	0	0	0	0
Bone morphogenetic protein-2 enhances the osteogenic differentiation capacity of mesenchymal stromal cells derived from human bone marrow and umbilical cord	Marupanthorn, Kulisara; Tantrawatpan, Chairat; Kheolamai, Pakpoom; Tantikanlayaporn, Duangrat; Manochantr, Sirikul	INTERNATIONAL JOURNAL OF MOLECULAR MEDICINE	2017	0	0	0	0	0	0	0	0	0	0	0	0	0	0	0	0	0	0
Inhibition by miR-410 facilitates direct retinal pigment epithelium differentiation of umbilical cord blood-derived mesenchymal stem cells	Choi, Soon Won; Kim, Jae-Jun; Seo, Min-Soo; Park, Sang-Bum; Shin, Tae-Hoon; Shin, Ji-Hee; Seo, Yoojin; Kim, Hyung-Sik; Kang, Kyung-Sun	JOURNAL OF VETERINARY SCIENCE	2017	0	0	0	0	0	0	0	0	0	0	0	0	0	0	0	0	0	0
Conditioned medium: a new alternative for cryopreservation of equine umbilical cord mesenchymal stem cells	Maia, Leandro; Dias, Marianne Camargos; de Moraes, Carolina Nogueira; Freitas-Dell'Aqua, Camila de Paula; Silveira Da Mota, Ligia S. L.; Santiloni, Valquiria; Landim-Alvarenga, Fernanda da Cruz	CELL BIOLOGY INTERNATIONAL	2017	0	0	0	0	0	0	0	0	0	0	0	0	0	0	0	0	0	0
Umbilical cord-derived mesenchymal stromal cell-conditioned medium exerts in vitro antiaging effects in human fibroblasts	Li, Meirong; Zhao, Yali; Hao, Haojie; Dong, Liang; Liu, Jiejie; Han, Weidong; Fu, Xiaobing	CYTOTHERAPY	2017	0	0	0	0	0	0	0	0	0	0	0	0	0	0	0	0	0	0
Effect of Human Umbilical Cord Blood Mesenchymal Stem Cells Administered by Intravenous or Intravitreal Routes on Cryo-Induced Retinal Injury	Mohamed, Eman M.; Abdelrahman, Shaimaa A.; Hussein, Samia; Shalaby, Sally M.; Mosaad, Hala; Awad, Ahmed M. B.	IUBMB LIFE	2017	0	0	0	0	0	0	0	0	0	0	0	0	0	0	0	0	0	0
Human umbilical cord mesenchymal stem cells transplantation improves cognitive function in Alzheimer's disease mice by decreasing oxidative stress and promoting hippocampal neurogenesis	Cui, YuanBo; Ma, ShanShan; Zhang, ChunYan; Cao, Wei; Liu, Min; Li, DongPeng; Lv, PengJu; Xing, Qu; Qu, RuiNa; Yao, Ning; Yang, Bo; Guan, FangXia	BEHAVIOURAL BRAIN RESEARCH	2017	0	0	0	0	0	0	0	0	0	0	0	0	0	0	0	0	0	0
Netrin-1 acts as a non-canonical angiogenic factor produced by human Wharton's jelly mesenchymal stem cells (WJ-MSC)	Prieto, Catalina P.; Carolina Ortiz, Maria; Villanueva, Andrea; Villarroel, Cynthia; Edwards, Sandra S.; Elliott, Matias; Lattus, Jose; Aedo, Socrates; Meza, Daniel; Lois, Pablo; Palma, Veronica	STEM CELL RESEARCH & THERAPY	2017	0	0	0	0	0	0	0	0	0	0	0	0	0	0	0	0	0	0
Wharton's Jelly Mesenchymal Stem Cells Protect the Immature Brain in Rats and Modulate Cell Fate	Mueller, Martin; Oppliger, Byron; Joerger-Messerli, Marianne; Reinhart, Ursula; Barnea, Eytan; Paidas, Michael; Kramer, Boris W.; Surbek, Daniel V.; Schoeberlein, Andreina	STEM CELLS AND DEVELOPMENT	2017	0	0	0	0	0	0	0	0	0	0	0	0	0	0	0	0	0	0
WNT/beta-Catenin signaling pathway regulates non-tumorigenesis of human embryonic stem cells co-cultured with human umbilical cord mesenchymal stem cells	Chang, Yu-Hsun; Chu, Tang-Yuan; Ding, Dah-Ching	SCIENTIFIC REPORTS	2017	0	0	0	0	0	0	0	0	0	0	0	0	0	0	0	0	0	0
Restoration of a large osteochondral defect of the knee using a composite of umbilical cord blood-derived mesenchymal stem cells and hyaluronic acid hydrogel: a case report with a 5-year follow-up	Park, Yong-Beom; Ha, Chul-Won; Lee, Choong-Hee; Park, Yong-Geun	BMC MUSCULOSKELETAL DISORDERS	2017	0	0	0	0	0	0	0	0	0	0	0	0	0	0	0	0	0	0
Cartilage Regeneration in Osteoarthritic Patients by a Composite of Allogeneic Umbilical Cord Blood-Derived Mesenchymal Stem Cells and Hyaluronate hydrogel: Results from a Clinical Trial for Safety and Proof-of-Concept with 7 Years of Extended Follow-Up	Park, Yong-Beom; Ha, Chul-Won; Lee, Choong-Hee; Yoon, Young Cheol; Park, Yong-Geun	STEM CELLS TRANSLATIONAL MEDICINE	2017	0	0	0	0	0	0	0	0	0	0	0	0	0	0	0	0	0	0
Human Umbilical Cord Blood Serum: Effective Substitute of Fetal Bovine Serum for Culturing of Human Multipotent Mesenchymal Stromal Cells	Romanov, Yu. A.; Balashova, E. E.; Volgina, N. E.; Kabaeva, N. V.; Dugina, T. N.; Sukhikh, G. T.	BULLETIN OF EXPERIMENTAL BIOLOGY AND MEDICINE	2017	0	0	0	0	0	0	0	0	0	0	0	0	0	0	0	0	0	0
Expression of Surface Molecules in Human Mesenchymal Stromal Cells Co-Cultured with Nucleated Umbilical Cord Blood Cells	Romanov, Yu. A.; Balashova, E. E.; Volgina, N. E.; Kabaeva, N. V.; Dugina, T. N.; Sukhikh, G. T.	BULLETIN OF EXPERIMENTAL BIOLOGY AND MEDICINE	2017	0	0	0	0	0	0	0	0	0	0	0	0	0	0	0	0	0	0
Fabrication and Characterization of Heparin/Collagen Sponge for in Vitro Differentiation of Wharton's Jelly-Derived Mesenchymal Stem Cells into Hepatocytes	Aleahmad, Fatemeh; Talaei-Khozani, Tahereh; Rajabi-Zeleti, Sareh; Sani, Mahsa; Jalili-Firoozinezhad, Sasan; Bonakdar, Shahin; Heshmat-Azad, Sanaz; Azarnia, Mahnaz; Jaberipour, Mansoureh	HEPATITIS MONTHLY	2017	0	0	0	0	0	0	0	0	0	0	0	0	0	0	0	0	0	0
Wharton's Jelly Mesenchymal Stromal Cells as a Feeder Layer for the Ex Vivo Expansion of Hematopoietic Stem and Progenitor Cells: a Review	Lo Iacono, Melania; Anzalone, Rita; La Rocca, Giampiero; Baiamonte, Elena; Maggio, Aurelio; Acuto, Santina	STEM CELL REVIEWS AND REPORTS	2017	0	0	0	0	0	0	0	0	0	0	0	0	0	0	0	0	0	0
Isolation, characterization and immunomodulatory-associated gene transcription of Wharton's jelly-derived multipotent mesenchymal stromal cells at different trimesters of cow pregnancy	Cardoso, Tereza C.; Okamura, Lucas H.; Baptistella, Jamila C.; Gameiro, Roberto; Ferreira, Helena L.; Marinho, Marcia; Flores, Eduardo F.	CELL AND TISSUE RESEARCH	2017	0	0	0	0	0	0	0	0	0	0	0	0	0	0	0	0	0	0
Icariin-treated human umbilical cord mesenchymal stem cells decrease chronic liver injury in mice	Cui, Huantian; Liu, Zhen; Wang, Li; Bian, Yuhong; Li, Wen; Zhou, Huifang; Chu, Xiaoqian; Zhao, Qingyun	CYTOTECHNOLOGY	2017	0	0	0	0	0	0	0	0	0	0	0	0	0	0	0	0	0	0
Therapeutic potentials of umbilical cord-derived mesenchymal stromal cells for ischemic-type biliary lesions following liver transplantation	Zhang, Ying-Cai; Liu, Wei; Fu, Bin-Sheng; Wang, Guo-Ying; Li, Hai-Bo; Yi, Hui-Min; Jiang, Nan; Wang, Genshu; Zhang, Jian; Yi, Shu-Hong; Li, Hua; Zhang, Qi; Yang, Yang; Chen, Gui-Hua	CYTOTHERAPY	2017	0	0	0	0	0	0	0	0	0	0	0	0	0	0	0	0	0	0
Retinoic acid-pretreated Wharton's jelly mesenchymal stem cells in combination with triiodothyronine improve expression of neurotrophic factors in the subventricular zone of the rat ischemic brain injury	Sabbaghziarani, Fatemeh; Mortezaee, Keywan; Akbari, Mohammad; Kashani, Iraj Ragerdi; Soleimani, Mansooreh; Moini, Ashraf; Ataeinejad, Nahid; Zendedel, Adib; Hassanzadeh, Gholamreza	METABOLIC BRAIN DISEASE	2017	0	0	0	0	0	0	0	0	0	0	0	0	0	0	0	0	0	0
Intramuscular injection of human umbilical cord-derived mesenchymal stem cells improves cardiac function in dilated cardiomyopathy rats	Mao, Chenggang; Hou, Xu; Wang, Benzhen; Chi, Jingwei; Jiang, Yanjie; Zhang, Caining; Li, Zipu	STEM CELL RESEARCH & THERAPY	2017	0	0	0	0	0	0	0	0	0	0	0	0	0	0	0	0	0	0
Human umbilical cord-derived mesenchymal stromal cells protect against premature renal senescence resulting from oxidative stress in rats with acute kidney injury	Rodrigues, Camila Eleuterio; Condor Capcha, Jose Manuel; de Braganca, Ana Carolina; Sanches, Talita Rojas; Gouveia, Priscila Queiroz; Ferreira de Oliveira, Patricia Aparecida; Avancini Costa Malheiros, Denise Maria; Volpini, Rildo Aparecido; Rodrigues Santinho, Mirela Aparecida; Aparecida Santana, Barbara Amelia; Calado, Rodrigo do Tocantins; Noronha, Irene de Lourdes; Andrade, Lucia	STEM CELL RESEARCH & THERAPY	2017	0	0	0	0	0	0	0	0	0	0	0	0	0	0	0	0	0	0
EID3 directly associates with DNMT3A during transdifferentiation of human umbilical cord mesenchymal stem cells to NPC-like cells	Luo, Liang; Chen, Wen-Jin; Yin, James Q.; Xu, Ru-Xiang	SCIENTIFIC REPORTS	2017	0	0	0	0	0	0	0	0	0	0	0	0	0	0	0	0	0	0
Therapeutic Effects of Human Umbilical Cord-Derived Mesenchymal Stem Cells in Acute Lung Injury Mice	Zhu, Hua; Xiong, Yi; Xia, Yunqiu; Zhang, Rong; Tian, Daiyin; Wang, Ting; Dai, Jihong; Wang, Lijia; Yao, Hongbing; Jiang, Hong; Yang, Ke; Liu, Enmei; Shi, Yujun; Fu, Zhou; Gao, Li; Zou, Lin	SCIENTIFIC REPORTS	2017	0	0	0	0	0	0	0	0	0	0	0	0	0	0	0	0	0	0
Human Umbilical Cord Mesenchymal Stem Cells Inhibit T Follicular Helper Cell Expansion Through the Activation of iNOS in Lupus-Prone B6. MRL-Fas(lpr) Mice	Zhang, Zhuoya; Feng, Ruihai; Niu, Lingying; Huang, Saisai; Deng, Wei; Shi, Bingyu; Yao, Genhong; Chen, Weiwei; Tang, Xiaojun; Gao, Xiang; Feng, Xuebing; Sun, Lingyun	CELL TRANSPLANTATION	2017	0	0	0	0	0	0	0	0	0	0	0	0	0	0	0	0	0	0
Modified Masquelet technique using allogeneic umbilical cord-derived mesenchymal stem cells for infected non-union femoral shaft fracture with a 12 cm bone defect: A case report	Dilogo, Ismail Hadisoebroto; Primaputra, Muhammad Rizqi Adhi; Pawitan, Jeanne Adiwinata; Liem, Isabella Kurnia	INTERNATIONAL JOURNAL OF SURGERY CASE REPORTS	2017	0	0	0	0	0	0	0	0	0	0	0	0	0	0	0	0	0	0
Exosomes Derived from Human Umbilical Cord Mesenchymal Stem Cells Relieve Inflammatory Bowel Disease in Mice	Mao, Fei; Wu, Yunbing; Tang, Xudong; Kang, Jingjing; Zhang, Bin; Yan, Yongmin; Qian, Hui; Zhang, Xu; Xu, Wenrong	BIOMED RESEARCH INTERNATIONAL	2017	0	0	0	0	0	0	0	0	0	0	0	0	0	0	0	0	0	0
Mitochondrial Transfer from Wharton's Jelly Mesenchymal Stem Cell to MERRF Cybrid Reduces Oxidative Stress and Improves Mitochondrial Bioenergetics	Chuang, Yao-Chung; Liou, Chia-Wei; Chen, Shang-Der; Wang, Pei-Wen; Chuang, Jiin-Haur; Tiao, Mao-Meng; Hsu, Te-Yao; Lin, Hung-Yu; Lin, Tsu-Kung	OXIDATIVE MEDICINE AND CELLULAR LONGEVITY	2017	0	0	0	0	0	0	0	0	0	0	0	0	0	0	0	0	0	0
Transplantation of human umbilical cord mesenchymal stem cell relieves the symptoms of lupus nephritis by inhibiting osteopontin expression	Yang, Jia; Qin, Ruiting; Zhang, Peilian; Guo, Yun; Deng, Danqi	INTERNATIONAL JOURNAL OF CLINICAL AND EXPERIMENTAL MEDICINE	2017	0	0	0	0	0	0	0	0	0	0	0	0	0	0	0	0	0	0
Differential protein expression in an acute disseminated myelitis patient after treatment with umbilical cord mesenchymal stem cells	Dong, Huajiang; Shang, Chongzhi; Li, Gang; Luo, Yuechen; Yang, Yue; Lin, Ling; Zhao, Mingliang	INTERNATIONAL JOURNAL OF CLINICAL AND EXPERIMENTAL MEDICINE	2017	0	0	0	0	0	0	0	0	0	0	0	0	0	0	0	0	0	0
Resveratrol Induces Differentiation of Human Umbilical Cord Mesenchymal Stem Cells into Neuron-Like Cells	Guo, Li; Wang, Liang; Wang, Li; Shi Yun-peng; Zhou, Jing-jing; Zhao, Zongmao; Li, De-Pei	STEM CELLS INTERNATIONAL	2017	0	0	0	0	0	0	0	0	0	0	0	0	0	0	0	0	0	0
Insulin Promotes the Proliferation of Human Umbilical Cord Matrix-Derived Mesenchymal Stem Cells by Activating the Akt-Cyclin D1 Axis	Li, Peng; Wei, Jinsong; Gao, Xiang; Wei, Bo; Lin, Hao; Huang, Rui; Niu, Yanru; Lim, Kyu; Jing, Kaipeng; Chu, Jiaqi	STEM CELLS INTERNATIONAL	2017	0	0	0	0	0	0	0	0	0	0	0	0	0	0	0	0	0	0
Repair of Osteochondral Defects Using Human Umbilical Cord Wharton's Jelly-Derived Mesenchymal Stem Cells in a Rabbit Model	Liu, Shuyun; Jia, Yanhui; Yuan, Mei; Guo, Weimin; Huang, Jingxiang; Zhao, Bin; Peng, Jiang; Xu, Wenjing; Lu, Shibi; Guo, Quanyi	BIOMED RESEARCH INTERNATIONAL	2017	0	0	0	0	0	0	0	0	0	0	0	0	0	0	0	0	0	0
3,3 '-Diindolylmethane stimulates exosomal Wnt11 autocrine signaling in human umbilical cord mesenchymal stem cells to enhance wound healing	Shi, Hui; Xu, Xiao; Zhang, Bin; Xu, Jiahao; Pan, Zhaoji; Gong, Aihua; Zhang, Xu; Li, Rong; Sun, Yaoxiang; Yan, Yongmin; Mao, Fei; Qian, Hui; Xu, Wenrong	THERANOSTICS	2017	0	0	0	0	0	0	0	0	0	0	0	0	0	0	0	0	0	0
A Conditioned Medium of Umbilical Cord Mesenchymal Stem Cells Overexpressing Wnt7a Promotes Wound Repair and Regeneration of Hair Follicles in Mice	Dong, Liang; Hao, Haojie; Liu, Jiejie; Ti, Dongdong; Tong, Chuan; Hou, Qian; Li, Meirong; Zheng, Jingxi; Liu, Gang; Fu, Xiaobing; Han, Weidong	STEM CELLS INTERNATIONAL	2017	0	0	0	0	0	0	0	0	0	0	0	0	0	0	0	0	0	0
Efficacy of human umbilical cord derived-mesenchymal stem cells in treatment of rat bone marrow exposed to gamma irradiation	Mousa, Hanaa S. E.; Shalaby, Sally M.; Gouda, Zienab A.; Ahmed, Fayza E.; El-Khodary, Aisha A.	ANNALS OF ANATOMY-ANATOMISCHER ANZEIGER	2017	0	0	0	0	0	0	0	0	0	0	0	0	0	0	0	0	0	0
Angiopoietin-1 Modified Human Umbilical Cord Mesenchymal Stem Cell Therapy for Endotoxin-Induced Acute Lung Injury in Rats	Huang, Zhi-Wei; Liu, Ning; Li, Dong; Zhang, Hai-Yan; Wang, Ying; Liu, Yi; Zhang, Le-Ling; Ju, Xiu-Li	YONSEI MEDICAL JOURNAL	2017	0	0	0	0	0	0	0	0	0	0	0	0	0	0	0	0	0	0
Tissue-Derived Signals for Mesenchymal Stem Cell Stimulation: Role of Cardiac and Umbilical Cord Microenvironments	Robert, Anny Waloski; Schittini, Andressa Vaz; Marchini, Fabricio Klerynton; Batista, Michel; Affonso Da Costa, Marise Brenner; Senegaglia, Alexandra Cristina; Slud Brofman, Paulo Roberto; Ressetti Abud, Ana Paula; Stimamiglio, Marco Augusto	CELLS TISSUES ORGANS	2017	0	0	0	0	0	0	0	0	0	0	0	0	0	0	0	0	0	0
Toxoplasma gondii induces autophagy and apoptosis in human umbilical cord mesenchymal stem cells via downregulation of Mcl-1	Chu, Jia-Qi; Jing, Kai-Peng; Gao, Xiang; Li, Peng; Huang, Rui; Niu, Yan-Ru; Yan, Shou-Quan; Kong, Jun-Chao; Yu, Cai-Yuan; Shi, Ge; Fan, Yi-Ming; Lee, Young-Ha; Zhou, Yu; Quan, Juan-Hua	CELL CYCLE	2017	0	0	0	0	0	0	0	0	0	0	0	0	0	0	0	0	0	0
Evaluating Wharton's Jelly-Derived Mesenchymal Stem Cell's Survival, Migration, and Expression of Wound Repair Markers under Conditions of Ischemia-Like Stress	Himal, Iris; Goyal, Umesh; Ta, Malancha	STEM CELLS INTERNATIONAL	2017	0	0	0	0	0	0	0	0	0	0	0	0	0	0	0	0	0	0
The effect of transplanted human Wharton's jelly mesenchymal stem cells treated with IFN-gamma on experimental autoimmune encephalomyelitis mice	Torkaman, Mohammad; Ghollasi, Marzieh; Mohammadnia-Afrouzi, Mousa; Salimi, Ali; Amari, Afshin	CELLULAR IMMUNOLOGY	2017	0	0	0	0	0	0	0	0	0	0	0	0	0	0	0	0	0	0
The Telomerase Activity of Selenium-Induced Human Umbilical Cord Mesenchymal Stem Cells Is Associated with Different Levels of c-Myc and p53 Expression	Anvar, Leila Hosseinzadeh; Hosseini-Asl, Saeid; Mohammadzadeh-Vardin, Mohammad; Sagha, Mohsen	DNA AND CELL BIOLOGY	2017	0	0	0	0	0	0	0	0	0	0	0	0	0	0	0	0	0	0
Upregulation of endothelial gene markers in Wharton's jelly mesenchymal stem cells cultured on polyelectrolyte multilayers	Rammal, Hassan; Harmouch, Chaza; Maerten, Clement; Gaucher, Caroline; Boulmedais, Fouzia; Schaaf, Pierre; Voegel, Jean Claude; Laurent-Maquin, Dominique; Menu, Patrick; Kerdjoudj, Halima	JOURNAL OF BIOMEDICAL MATERIALS RESEARCH PART A	2017	0	0	0	0	0	0	0	0	0	0	0	0	0	0	0	0	0	0
Evaluation of the potential of rhTGF-beta 3 encapsulated P(LLA-CL)/collagen nanofibers for tracheal cartilage regeneration using mesenchymal stems cells derived from Wharton's jelly of human umbilical cord	Wang, Jing; Sun, Binbin; Tian, Lingling; He, Xiaomin; Gao, Qiang; Wu, Tong; Ramakrishna, Seeram; Zheng, Jinghao; Mo, Xiumei	MATERIALS SCIENCE & ENGINEERING C-MATERIALS FOR BIOLOGICAL APPLICATIONS	2017	0	0	0	0	0	0	0	0	0	0	0	0	0	0	0	0	0	0
Human umbilical cord mesenchymal stem cells ameliorate experimental cirrhosis through activation of keratinocyte growth factor by suppressing microRNA-199	Bi, Z-M; Zhou, Q-F; Geng, Y.; Zhang, H-M	EUROPEAN REVIEW FOR MEDICAL AND PHARMACOLOGICAL SCIENCES	2016	0	0	0	0	0	0	0	0	0	0	0	0	0	0	0	0	0	0
Differentiation of human umbilical cord mesenchymal stem cells into steroidogenic cells in vitro	Xing, Xiaoyu; Zhang, Zhiyuan; Zhong, Liang; Ju, Guanqun; Zou, Xiangyu; Zhu, Yingjian; Sun, Jie	EXPERIMENTAL AND THERAPEUTIC MEDICINE	2016	0	0	0	0	0	0	0	0	0	0	0	0	0	0	0	0	0	0
Intrathecal Injection of Human Umbilical Cord-Derived Mesenchymal Stem Cells Ameliorates Neuropathic Pain in Rats	Chen, Chunxiu; Chen, Fengfeng; Yao, Chengye; Shu, Shaofang; Feng, Juan; Hu, Xiaoling; Hai, Quan; Yao, Shanglong; Chen, Xiangdong	NEUROCHEMICAL RESEARCH	2016	0	0	0	0	0	0	0	0	0	0	0	0	0	0	0	0	0	0
Isolation and characterization of mesenchymal stem cells from caprine umbilical cord tissue matrix	Kumar, Kuldeep; Agarwal, Pranjali; Das, Kinsuk; Mili, Bhabesh; Madhusoodan, A. P.; Kumar, Ajay; Bag, Sadhan	TISSUE & CELL	2016	0	0	0	0	0	0	0	0	0	0	0	0	0	0	0	0	0	0
BDNF expression is up-regulated by progesterone in human umbilical cord mesenchymal stem cells	Yang, Jie; Wang, Xianying; Liu, Sha; Xue, Gai	NEUROLOGICAL RESEARCH	2016	0	0	0	0	0	0	0	0	0	0	0	0	0	0	0	0	0	0
Development of a tree shrew metabolic syndrome model and use of umbilical cord mesenchymal stem cell transplantation for treatment	Pan, Xing-hua; Zhu, Lu; Yao, Xiang; Liu, Ju-fen; Li, Zi-an; Yang, Jian-yong; Pang, Rong-qing; Ruan, Guang-ping	CYTOTECHNOLOGY	2016	0	0	0	0	0	0	0	0	0	0	0	0	0	0	0	0	0	0
Defined three-dimensional culture conditions mediate efficient induction of definitive endoderm lineage from human umbilical cord Wharton's jelly mesenchymal stem cells	Al Madhoun, Ashraf; Ali, Hamad; AlKandari, Sarah; Atizado, Valerie Lopez; Akhter, Nadeem; Al-Mulla, Fahd; Atari, Maher	STEM CELL RESEARCH & THERAPY	2016	0	0	0	0	0	0	0	0	0	0	0	0	0	0	0	0	0	0
Umbilical cord-derived mesenchymal stem cells reversed the suppressive deficiency of T regulatory cells from peripheral blood of patients with multiple sclerosis in a co-culture - a preliminary study	Yang, Hongna; Sun, Jinhua; Wang, Feng; Li, Yan; Bi, Jianzhong; Qu, Tingyu	ONCOTARGET	2016	0	0	0	0	0	0	0	0	0	0	0	0	0	0	0	0	0	0
Intravenous vs intraperitoneal transplantation of umbilical cord mesenchymal stem cells from Wharton's jelly in the treatment of streptozotocin-induced diabetic rats	El-Hossary, Nancy; Hassanein, Hamdy; El-Ghareeb, Abdel Wahab; Issa, Hisham	DIABETES RESEARCH AND CLINICAL PRACTICE	2016	0	0	0	0	0	0	0	0	0	0	0	0	0	0	0	0	0	0
Human umbilical cord-derived mesenchymal stem cells in acute liver injury: Hepatoprotective efficacy, subchronic toxicity, tumorigenicity, and biodistribution	Yun, Jun-Won; Ahn, Jae Hun; Kwon, Euna; Kim, Seung-Hyun; Kim, Hanna; Jang, Ja-June; Kim, Woo Ho; Kim, Ji Hyang; Han, Su-youne; Kim, Jin Tac; Kim, Jong-Hoon; Kim, Wookhwan; Ku, Seung-Yup; Do, Byung-Rok; Kang, Byeong-Cheol	REGULATORY TOXICOLOGY AND PHARMACOLOGY	2016	0	0	0	0	0	0	0	0	0	0	0	0	0	0	0	0	0	0
Functional characterization of human umbilical cord-derived mesenchymal stem cells for treatment of systolic heart failure	Fang, Zhihua; Yin, Xiaoguang; Wang, Jianzhong; Tian, Na; Ao, Qiang; Gu, Yongquan; Liu, Ying	EXPERIMENTAL AND THERAPEUTIC MEDICINE	2016	0	0	0	0	0	0	0	0	0	0	0	0	0	0	0	0	0	0
Mesenchymal stromal cells derived from whole human umbilical cord exhibit similar properties to those derived from Wharton's jelly and bone marrow	Mennan, Claire; Brown, Sharon; McCarthy, Helen; Mavrogonatou, Eleni; Kletsas, Dimitris; Garcia, John; Balain, Birender; Richardson, James; Roberts, Sally	FEBS OPEN BIO	2016	0	0	0	0	0	0	0	0	0	0	0	0	0	0	0	0	0	0
Interferon-gamma alters the microRNA profile of umbilical cord-derived mesenchymal stem cells	Chi, Ying; Cui, Junjie; Wang, Youwei; Du, Wenjing; Chen, Fang; Li, Zongjin; Ma, Fengxia; Song, Baoquan; Xu, Fangyun; Zhao, Qingjun; Han, Zhibo; Han, Zhongchao	MOLECULAR MEDICINE REPORTS	2016	0	0	0	0	0	0	0	0	0	0	0	0	0	0	0	0	0	0
Efficacy of umbilical cord-derived mesenchymal stem cell-based therapy for osteonecrosis of the femoral head: A three-year follow-up study	Chen, Chun; Qu, Zhiguo; Yin, Xiaoguang; Shang, Chunyu; Ao, Qiang; Gu, Yongquan; Liu, Ying	MOLECULAR MEDICINE REPORTS	2016	0	0	0	0	0	0	0	0	0	0	0	0	0	0	0	0	0	0
Distribution of human umbilical cord blood-derived mesenchymal stem cells (hUCB-MSCs) in canines after intracerebroventricular injection	Park, Sang Eon; Jung, Na-Yeon; Lee, Na Kyung; Lee, Jeongmin; Hyung, Brian; Myeong, Su Hyeon; Kim, Hyeong Seop; Suh, Yeon-Lim; Lee, Jung-Il; Cho, Kyung Rae; Kim, Do Hyung; Choi, Soo Jin; Chang, Jong Wook; Na, Duk L.	NEUROBIOLOGY OF AGING	2016	0	0	0	0	0	0	0	0	0	0	0	0	0	0	0	0	0	0
Rapid biomimetic mineralization of collagen fibrils and combining with human umbilical cord mesenchymal stem cells for bone defects healing	Ye, Bihua; Luo, Xueshi; Li, Zhiwen; Zhuang, Caiping; Li, Lihua; Lu, Lu; Ding, Shan; Tian, Jinhuan; Zhou, Changren	MATERIALS SCIENCE & ENGINEERING C-MATERIALS FOR BIOLOGICAL APPLICATIONS	2016	0	0	0	0	0	0	0	0	0	0	0	0	0	0	0	0	0	0
Conditioned Medium from Placental Mesenchymal Stem Cells Reduces Oxidative Stress during the Cryopreservation of Ex Vivo Expanded Umbilical Cord Blood Cells	Kadekar, Darshana; Rangole, Sonal; Kale, Vaijayanti; Limaye, Lalita	PLOS ONE	2016	0	0	0	0	0	0	0	0	0	0	0	0	0	0	0	0	0	0
Intracerebral and Intravenous Transplantation Represents a Favorable Approach for Application of Human Umbilical Cord Mesenchymal Stromal Cells in Intracerebral Hemorrhage Rats	Xie, Jiang; Wang, Bin; Wang, Lian; Dong, Fang; Bai, Gang; Liu, Yongjun	MEDICAL SCIENCE MONITOR	2016	0	0	0	0	0	0	0	0	0	0	0	0	0	0	0	0	0	0
Expression of early transcription factors by mesenchymal stem cells derived from ovine umbilical cord Wharton's jelly	Eswari, S.; Monisha, M.; Vijayarani, K.; Kumanan, K.	INDIAN JOURNAL OF ANIMAL SCIENCES	2016	0	0	0	0	0	0	0	0	0	0	0	0	0	0	0	0	0	0
Co-culture of fibroblast-like synoviocytes with umbilical cord-mesenchymal stem cells inhibits expression of pro-inflammatory proteins, induces apoptosis and promotes chondrogenesis	Zeng, Jingqi; Wang, Fan; Mao, Minzhi	MOLECULAR MEDICINE REPORTS	2016	0	0	0	0	0	0	0	0	0	0	0	0	0	0	0	0	0	0
Conditioned medium derived from umbilical cord mesenchymal stem cells regenerates atrophied muscles	Kim, Mi Jin; Kim, Z-Hun; Kim, Sun-Mi; Choi, Yong-Soo	TISSUE & CELL	2016	0	0	0	0	0	0	0	0	0	0	0	0	0	0	0	0	0	0
Serum and xeno-free, chemically defined, no-plate-coating-based culture system for mesenchymal stromal cells from the umbilical cord	Wu, Xiaoyun; Kang, Huiyan; Liu, Xuemin; Gao, Jin; Zhao, Kuijun; Ma, Zhijie	CELL PROLIFERATION	2016	0	0	0	0	0	0	0	0	0	0	0	0	0	0	0	0	0	0
Isolation and characterization of mesenchymal stem cells derived from bovine Wharton's jelly and their potential for use in cloning by nuclear transfer	da Silva, Carolina Gonzales; Martins, Carlos Frederico; Cardoso, Tereza Cristina; da Cunha, Elisa Ribeiro; Bessler, Heidi Christina; McManus, Concepta Margaret; Pivato, Ivo; Bao, Sonia Nair	CIENCIA RURAL	2016	0	0	0	0	0	0	0	0	0	0	0	0	0	0	0	0	0	0
Mechanoresponsiveness of human umbilical cord mesenchymal stem cells in in vitro chondrogenesisA comparative study with growth factor induction	Remya, N. S.; Nair, Prabha D.	JOURNAL OF BIOMEDICAL MATERIALS RESEARCH PART A	2016	0	0	0	0	0	0	0	0	0	0	0	0	0	0	0	0	0	0
Potential mechanisms underlying ectodermal differentiation of Wharton's jelly mesenchymal stem cells	Jadalannagari, Sushma; Berry, Abigale M.; Hopkins, Richard A.; Bhaysar, Dhaval; Aljitawi, Omar S.	BIOCHEMICAL AND BIOPHYSICAL RESEARCH COMMUNICATIONS	2016	0	0	0	0	0	0	0	0	0	0	0	0	0	0	0	0	0	0
E2F1 Orchestrates Transcriptomics and Oxidative Metabolism in Wharton's Jelly-Derived Mesenchymal Stem Cells from Growth-Restricted Infants	Tan, Peck Yean; Chang, Cheng Wei; Duan, Kaibo; Poidinger, Michael; Kai Lyn Ng; Chong, Yap Seng; Gluckman, Peter D.; Stunkel, Walter	PLOS ONE	2016	0	0	0	0	0	0	0	0	0	0	0	0	0	0	0	0	0	0
Chondrogenic commitment of human umbilical cord blood-derived mesenchymal stem cells in collagen matrices for cartilage engineering	Gomez-Leduc, Tangni; Hervieu, Magalie; Legendre, Florence; Bouyoucef, Mouloud; Gruchy, Nicolas; Poulain, Laurent; de Vienne, Claire; Herlicoviez, Michel; Demoor, Magali; Galera, Philippe	SCIENTIFIC REPORTS	2016	0	0	0	0	0	0	0	0	0	0	0	0	0	0	0	0	0	0
Xeno-free culture condition for human bone marrow and umbilical cord matrix-derived mesenchymal stem/stromal cells using human umbilical cord blood serum	Esmaeli, Azadeh; Moshrefi, Mojgan; Shamsara, Ali; Eftekhar-vaghefi, Seyed Hasan; Nematollahi-mahani, Seyed Noureddin	INTERNATIONAL JOURNAL OF REPRODUCTIVE BIOMEDICINE	2016	0	0	0	0	0	0	0	0	0	0	0	0	0	0	0	0	0	0
Clinical Evaluation of Human Umbilical Cord Mesenchymal Stem Cell Transplantation After Angioplasty for Diabetic Foot	Qin, H. L.; Zhu, X. H.; Zhang, B.; Zhou, L.; Wang, W. Y.	EXPERIMENTAL AND CLINICAL ENDOCRINOLOGY & DIABETES	2016	0	0	0	0	0	0	0	0	0	0	0	0	0	0	0	0	0	0
Immunophenotypic characterisation and cytogenetic analysis of mesenchymal stem cells from equine bone marrow and foal umbilical cords during in vitro culture	Mazurkevych, Anatoliy; Malyuk, Mykola; Bezdieniezhnykh, Natalia; Starodub, Lyubov; Kharkevych, Yuriy; Brusko, Evgen; Gryzinska, Magdalena; Jakubczak, Andrzej	JOURNAL OF VETERINARY RESEARCH	2016	0	0	0	0	0	0	0	0	0	0	0	0	0	0	0	0	0	0
Immunologic properties of differentiated and undifferentiated mesenchymal stem cells derived from umbilical cord blood	Lee, Hyo-Jong; Kang, Kyung-Sun; Kang, Sun-Young; Kim, Hyung-Sik; Park, Se-Jin; Lee, Seung-Yong; Kim, Kwang-Dong; Lee, Hee-Chun; Park, Ji-Kwon; Paik, Won-Young; Lee, Lyon; Yeon, Seong-Chan	JOURNAL OF VETERINARY SCIENCE	2016	0	0	0	0	0	0	0	0	0	0	0	0	0	0	0	0	0	0
Differentiation of UC-MSCs into hepatocyte-like cells in partially hepatectomized model rats	Chen, Zheng; Kuang, Qiaoting; Lao, Xue-Jun; Yang, Jie; Huang, Weidong; Zhou, Dong	EXPERIMENTAL AND THERAPEUTIC MEDICINE	2016	0	0	0	0	0	0	0	0	0	0	0	0	0	0	0	0	0	0
Alteration of the immune status of umbilical cord mesenchymal stem cells stimulated by TLR1/2 agonist, Pam3Csk	Wang, Pingxi; Zeng, Fanwei; He, Lina; Wang, Jin; Zhang, Tingjiu; Zhang, Dong	MOLECULAR MEDICINE REPORTS	2016	0	0	0	0	0	0	0	0	0	0	0	0	0	0	0	0	0	0
Stiffness-controlled three-dimensional collagen scaffolds for differentiation of human Wharton's jelly mesenchymal stem cells into cardiac progenitor cells	Lin, Yun-Li; Chen, Chie-Pein; Lo, Chun-Min; Wang, Hwai-Shi	JOURNAL OF BIOMEDICAL MATERIALS RESEARCH PART A	2016	0	0	0	0	0	0	0	0	0	0	0	0	0	0	0	0	0	0
Changes in expression of cartilaginous genes during chondrogenesis of Wharton's jelly mesenchymal stem cells on three-dimensional biodegradable poly(L-lactide-co-glycolide) scaffolds	Paduszynski, Piotr; Aleksander-Konert, Ewelina; Zajdel, Alicja; Wilczok, Adam; Jelonek, Katarzyna; Witek, Andrzej; Dzierzewicz, Zofia	CELLULAR & MOLECULAR BIOLOGY LETTERS	2016	0	0	0	0	0	0	0	0	0	0	0	0	0	0	0	0	0	0
In vitro chondrogenesis of Wharton's jelly mesenchymal stem cells in hyaluronic acid-based hydrogels	Aleksander-Konert, Ewelina; Paduszynski, Piotr; Zajdel, Alicja; Dzierzewicz, Zofia; Wilczok, Adam	CELLULAR & MOLECULAR BIOLOGY LETTERS	2016	0	0	0	0	0	0	0	0	0	0	0	0	0	0	0	0	0	0
Exendin-4 enhances the differentiation of Wharton's jelly mesenchymal stem cells into insulin-producing cells through activation of various beta-cell markers	Kassem, Dina H.; Kamal, Mohamed M.; El-Kholy, Abd El-Latif G.; El-Mesallamy, Hala O.	STEM CELL RESEARCH & THERAPY	2016	0	0	0	0	0	0	0	0	0	0	0	0	0	0	0	0	0	0
Dopaminergic Induction of Umbilical Cord Mesenchymal Stem Cells by Conditioned Medium of Choroid Plexus Epithelial Cells Reduces Apomorphine-Induced Rotation in Parkinsonian Rats	Aliaghaei, Abbas; Gardaneh, Mossa; Maghsoudi, Nader; Salehinejad, Parvin; Gharib, Ehsan	ARCHIVES OF IRANIAN MEDICINE	2016	0	0	0	0	0	0	0	0	0	0	0	0	0	0	0	0	0	0
Study of differentiated human umbilical cord-derived mesenchymal stem cells transplantation on rat model of advanced parkinsonism	Wang, Zhaowei; Chen, Aimin; Yan, Shengjuan; Li, Chengyan	CELL BIOCHEMISTRY AND FUNCTION	2016	0	0	0	0	0	0	0	0	0	0	0	0	0	0	0	0	0	0
Inhibitor of p53-p21 pathway induces the differentiation of human umbilical cord derived mesenchymal stem cells into cardiomyogenic cells	Ruan, Zhong-Bao; Zhu, Li; Yin, Yi-Gang; Chen, Ge-Cai	CYTOTECHNOLOGY	2016	0	0	0	0	0	0	0	0	0	0	0	0	0	0	0	0	0	0
Association of expression levels of pluripotency/stem cell markers with the differentiation outcome of Wharton's jelly mesenchymal stem cells into insulin producing cells	Kassem, Dina H.; Kamal, Mohamed M.; E-Kholy, Abd El-Latif G.; El-Mesallamy, Hala O.	BIOCHIMIE	2016	0	0	0	0	0	0	0	0	0	0	0	0	0	0	0	0	0	0
Evaluation of umbilical cord blood CD34+hematopoietic stem cells expansion with inhibition of TGF-beta receptorII in co-culture with bone marrow mesenchymal stromal cells	Akhkand, Saman Sohrabi; Amirizadeh, Naser; Nikougoftar, Mahin; Alizadeh, Javad; Zaker, Farhad; Sarveazad, Arash; Joghataei, Mohammad Taghi; Faramarzi, Mahmood	TISSUE & CELL	2016	0	0	0	0	0	0	0	0	0	0	0	0	0	0	0	0	0	0
Human umbilical cord blood-mesenchymal stem cells transplantation renovates the ovarian surface epithelium in a rat model of premature ovarian failure: Possible direct and indirect effects	Elfayomy, Amr K.; Almasry, Shaima M.; El-Tarhouny, Shereen A.; Eldomiaty, Magda A.	TISSUE & CELL	2016	0	0	0	0	0	0	0	0	0	0	0	0	0	0	0	0	0	0
Low levels of TGF-beta 1 enhance human umbilical cord-derived mesenchymal stem cell fibronectin production and extend survival time in a rat model of lipopolysaccharide-induced acute lung injury	Li, Dong; Liu, Qingshen; Qi, Lei; Dai, Xiaoyu; Liu, Huan; Wang, Yunshan	MOLECULAR MEDICINE REPORTS	2016	0	0	0	0	0	0	0	0	0	0	0	0	0	0	0	0	0	0
Wharton's jelly mesenchymal stromal cells have contrasting effects on proliferation and phenotype of cancer stem cells from different subtypes of lung cancer	Vulcano, Francesca; Milazzo, Luisa; Ciccarelli, Carmela; Eramo, Adriana; Sette, Giovanni; Mauro, Annunziata; Macioce, Giampiero; Martinelli, Andrea; La Torre, Renato; Casalbore, Patrizia; Hassan, Hamisa Jane; Giampaolo, Adele	EXPERIMENTAL CELL RESEARCH	2016	0	0	0	0	0	0	0	0	0	0	0	0	0	0	0	0	0	0
Nicotinamide Promotes Adipogenesis in Umbilical Cord-Derived Mesenchymal Stem Cells and Is Associated with Neonatal Adiposity: The Healthy Start BabyBUMP Project	Shapiro, Allison L. B.; Boyle, Kristen E.; Dabelea, Dana; Patinkin, Zachary W.; De la Houssaye, Becky; Ringham, Brandy M.; Glueck, Deborah H.; Barbour, Linda A.; Norris, Jill M.; Friedman, Jacob E.	PLOS ONE	2016	0	0	0	0	0	0	0	0	0	0	0	0	0	0	0	0	0	0
Preconditioning in lowered oxygen enhances the therapeutic potential of human umbilical mesenchymal stem cells in a rat model of spinal cord injury	Zhou Zhilai; Mo Biling; Qiu Sujun; Chao, Dong; Shi Benchao; Shuai, Huang; Shun, Yao; Hui, Zhang	BRAIN RESEARCH	2016	0	0	0	0	0	0	0	0	0	0	0	0	0	0	0	0	0	0
Alginate/PEG based microcarriers with cleavable crosslinkage for expansion and non-invasive harvest of human umbilical cord blood mesenchymal stem cells	Li, Chunge; Qian, Yufeng; Zhao, Shuang; Yin, Yuji; Li, Junjie	MATERIALS SCIENCE & ENGINEERING C-MATERIALS FOR BIOLOGICAL APPLICATIONS	2016	0	0	0	0	0	0	0	0	0	0	0	0	0	0	0	0	0	0
Therapeutic effects of umbilical cord blood derived mesenchymal stem cell-conditioned medium on pulmonary arterial hypertension in rats(Retracted article.See vol.50,pg.325,2016)	Lee, Jae Chul; Cha, Choong Ik; Kim, Dongsik; Choe, Soo Young	JOURNAL OF THE ANATOMICAL SOCIETY OF INDIA	2016	0	0	0	0	0	0	0	0	0	0	0	0	0	0	0	0	0	0
The migration and differentiation of hUC-MSCsCXCR4/GFP encapsulated in BDNF/chitosan scaffolds for brain tissue engineering	Huang, Chuanjun; Zhao, Longxiang; Gu, Jun; Nie, Dekang; Chen, Yinan; Zuo, Hao; Huan, Wei; Shi, Jinlong; Chen, Jian; Shi, Wei	BIOMEDICAL MATERIALS	2016	0	0	0	0	0	0	0	0	0	0	0	0	0	0	0	0	0	0
Chronic Myeloid Leukemia Blood Inflicted Injury in Cord Derived Wharton's Jelly Mesenchymal Stem Cells	Wajid, Nadia; Ali, Muhammad; Javed, Sara; Ali, Fatima; Anwar, Sanam Saiqa	JCPSP-JOURNAL OF THE COLLEGE OF PHYSICIANS AND SURGEONS PAKISTAN	2016	0	0	0	0	0	0	0	0	0	0	0	0	0	0	0	0	0	0
Comparative evaluation of equine mesenchymal stem cells derived from amniotic fluid and umbilical cord blood	Gulati, Baldev R.; Kumar, Rajesh; Mohanty, Niharika; Gera, Sandeep; Kumar, Pawan; Yadav, Prem S.	INDIAN JOURNAL OF ANIMAL SCIENCES	2016	0	0	0	0	0	0	0	0	0	0	0	0	0	0	0	0	0	0
Immunogenicity of human umbilical cord mesenchymal stem cells during ex vivo expansion	Ji, Mingli; Guan, LiPing	INDIAN JOURNAL OF ANIMAL RESEARCH	2016	0	0	0	0	0	0	0	0	0	0	0	0	0	0	0	0	0	0
Biological effects of low-level laser irradiation on umbilical cord mesenchymal stem cells	Chen, Hongli; Wang, Hong; Li, Yingxin; Liu, Weichao; Wang, Chao; Chen, Zhuying	AIP ADVANCES	2016	0	0	0	0	0	0	0	0	0	0	0	0	0	0	0	0	0	0
miR-26b-3p Regulates Human Umbilical Cord-Derived Mesenchymal Stem Cell Proliferation by Targeting Estrogen Receptor	Wang, Qiaoling; Xu, Chen; Zhao, Yunpeng; Xu, Zhenyu; Zhang, Yan; Jiang, Junfeng; Yan, Binghao; Gu, Daolan; Wu, Minjuan; Wang, Yue; Liu, Houqi	STEM CELLS AND DEVELOPMENT	2016	0	0	0	0	0	0	0	0	0	0	0	0	0	0	0	0	0	0
Human umbilical cord derived mesenchymal stem cells promote interleukin-17 production from human peripheral blood mononuclear cells of healthy donors and systemic lupus erythematosus patients	Ren, S.; Hu, J.; Chen, Y.; Yuan, T.; Hu, H.; Li, S.	CLINICAL AND EXPERIMENTAL IMMUNOLOGY	2016	0	0	0	0	0	0	0	0	0	0	0	0	0	0	0	0	0	0
Apoptosis, DAP-Kinase1 Expression and the Influences of Cytokine Milieu and Mesenchymal Stromal Cells on Ex Vivo Expansion of Umbilical Cord Blood-Derived Hematopoietic Stem Cells	Amirizadeh, Naser; Oodi, Arezoo; Mehrasa, Roya; Nikougoftar, Mahin	INDIAN JOURNAL OF HEMATOLOGY AND BLOOD TRANSFUSION	2016	0	0	0	0	0	0	0	0	0	0	0	0	0	0	0	0	0	0
Intravenous Transplantation of Allograft hUC-MSC was More Effective Than Subarachnoid Transplantation of BM-MSCs in Patients with Parkinson's Syndrome and Secondary Parkinson's Syndrome	Wang, Wen-Ting; Gu, Ping; Qiu, Fu-Cheng; Zhang, Li-Na; Zhang, Zhong-Xia; Xie, Bing-Chuan; Dong, Ci; Han, Rui; Liu, Hui-Miao; Yan, Bao-Yong	JOURNAL OF BIOMATERIALS AND TISSUE ENGINEERING	2016	0	0	0	0	0	0	0	0	0	0	0	0	0	0	0	0	0	0
Restoration of t cell substes of patients with type 1 diabetes mellitus by microencapsulated human umbilical cord Wharton jelly-derived mesenchymal stem cells: An in vitro study	Montanucci, Pia; Alunno, Alessia; Basta, Giuseppe; Bistoni, Onelia; Pescara, Teresa; Caterbi, Sara; Pennoni, Ilaria; Bini, Vittorio; Gerli, Roberto; Calafiore, Riccardo	CLINICAL IMMUNOLOGY	2016	0	0	0	0	0	0	0	0	0	0	0	0	0	0	0	0	0	0
Synthesis and characterization of chitosan-alginate scaffolds for seeding human umbilical cord derived mesenchymal stem cells	Kumbhar, Sneha G.; Pawar, S. H.	BIO-MEDICAL MATERIALS AND ENGINEERING	2016	0	0	0	0	0	0	0	0	0	0	0	0	0	0	0	0	0	0
Effects of human umbilical cord mesenchymal stem cells on intrauterine adhesions in a rat model	Tang, Yi-Qun; Gan, Lu; Xu, Qian; Wang, Sha; Li, Jin-Jiao; Duan, Hua	INTERNATIONAL JOURNAL OF CLINICAL AND EXPERIMENTAL PATHOLOGY	2016	0	0	0	0	0	0	0	0	0	0	0	0	0	0	0	0	0	0
Chondrogenic Differentiation Capacity of Human Umbilical Cord Mesenchymal Stem Cells with Platelet Rich Fibrin Scaffold in Cartilage Regeneration (In Vitro Study)	Sumarta, Ni Putu Mira; Pramono, Coen D.; Hendrianto, Eryk; Susilowati, Helen; Karsari, Deya; Rantam, Fedik A.	BALI MEDICAL JOURNAL	2016	0	0	0	0	0	0	0	0	0	0	0	0	0	0	0	0	0	0
Transplantation of human umbilical cord mesenchymal stem cells in cochlea to repair sensorineural hearing	Ma, Yueying; Guo, Weiwei; Yi, Haijin; Ren, Lili; Zhao, Lidong; Zhang, Yue; Yuan, Shuolong; Liu, Riyuan; Xu, Liangwei; Cong, Tao; Oghagbon, E. K.; Zhai, Suoqiang; Yang, Shiming	AMERICAN JOURNAL OF TRANSLATIONAL RESEARCH	2016	0	0	0	0	0	0	0	0	0	0	0	0	0	0	0	0	0	0
Umbilical Cord-Derived Mesenchymal Stem Cells Suppress Autophagy of T Cells in Patients with Systemic Lupus Erythematosus via Transfer of Mitochondria	Chen, Jinyun; Wang, Qian; Feng, Xuebing; Zhang, Zhuoya; Geng, Linyu; Xu, Ting; Wang, Dandan; Sun, Lingyun	STEM CELLS INTERNATIONAL	2016	0	0	0	0	0	0	0	0	0	0	0	0	0	0	0	0	0	0
Umbilical Cord is a Rich Source of Mesenchymal Stromal Cells for Cell Therapy	Nagamura-Inoue, Tokiko; Mukai, Takeo	CURRENT STEM CELL RESEARCH & THERAPY	2016	0	0	0	0	0	0	0	0	0	0	0	0	0	0	0	0	0	0
Condition medium of HepG-2 cells induces the transdifferentiation of human umbilical cord mesenchymal stem cells into cancerous mesenchymal stem cells	Yang, Juan; Miao, Yinglei; Chang, Yefei; Zhang, Fan; Wang, Yubo; Zheng, Sheng	AMERICAN JOURNAL OF TRANSLATIONAL RESEARCH	2016	0	0	0	0	0	0	0	0	0	0	0	0	0	0	0	0	0	0
MESENCHYMAL STROMAL CELLS FROM HUMAN UMBILICAL CORDS DISPLAY POOR CHONDROGENIC POTENTIAL IN SCAFFOLD-FREE THREE DIMENSIONAL CULTURES	Islam, A.; Hansen, A. K.; Mennan, C.; Martinez-Zubiaurre, I.	EUROPEAN CELLS & MATERIALS	2016	0	0	0	0	0	0	0	0	0	0	0	0	0	0	0	0	0	0
Changes in growth factor levels in the cerebrospinal fluid of autism patients after transplantation of human umbilical cord blood mononuclear cells and umbilical cord-derived mesenchymal stem cells	Li, Q.; Chen, C. -F.; Wang, D. -Y.; Lu, Y. -T.; Huan, Y.; Fang, S. -X.; Han, Y.; Ge, R. -C.; Chen, X. -W.	GENETICS AND MOLECULAR RESEARCH	2016	0	0	0	0	0	0	0	0	0	0	0	0	0	0	0	0	0	0
A Simple, Rapid, and Efficient Method for Isolating Mesenchymal Stem Cells From the Entire Umbilical Cord	Dehkordi, Mehdi Banitalebi; Madjd, Zahra; Chaleshtori, Morteza Hashemzadeh; Meshkani, Reza; Nikfarjam, Laleh; Kajbafzadeh, Abdol-Mohammad	CELL TRANSPLANTATION	2016	0	0	0	0	0	0	0	0	0	0	0	0	0	0	0	0	0	0
Explants-isolated human placenta and umbilical cord cells share characteristics of both epithelial and mesenchymal stem cells	Anastasiu, Diana Maria; Cean, Ada; Bojin, Maria Florina; Gluhovschi, Adrian; Panaitescu, Carmen; Paunescu, Virgil; Tanasie, Gabriela	ROMANIAN JOURNAL OF MORPHOLOGY AND EMBRYOLOGY	2016	0	0	0	0	0	0	0	0	0	0	0	0	0	0	0	0	0	0
Therapeutic Potential of HGF-Expressing Human Umbilical Cord Mesenchymal Stem Cells in Mice with Acute Liver Failure	Tang, Yunxia; Li, Qiongshu; Meng, Fanwei; Huang, Xingyu; Li, Chan; Zhou, Xin; Zeng, Xiaoping; He, Yixin; Liu, Jia; Hu, Xiang; Hu, Ji-Fan; Li, Tao	INTERNATIONAL JOURNAL OF HEPATOLOGY	2016	0	0	0	0	0	0	0	0	0	0	0	0	0	0	0	0	0	0
Effects of Hypoxia and Chitosan on Equine Umbilical Cord-Derived Mesenchymal Stem Cells	Griffon, D. J.; Cho, J.; Wagner, J. R.; Charavaryamath, C.; Wei, J.; Johnson, A. Wagoner	STEM CELLS INTERNATIONAL	2016	0	0	0	0	0	0	0	0	0	0	0	0	0	0	0	0	0	0
Therapeutic Effects of CUR-Activated Human Umbilical Cord Mesenchymal Stem Cells on 1-Methyl-4-phenylpyridine-Induced Parkinson's Disease Cell Model	Li Jinfeng; Wang Yunliang; Liu Xinshan; Wang Yutong; Wang Shanshan; Xue Peng; Yang Xiaopeng; Xu Zhixiu; Lu Qingshan; Yin Honglei; Cao Xia; Wang Hongwei; Cao Bingzhen	BIOMED RESEARCH INTERNATIONAL	2016	0	0	0	0	0	0	0	0	0	0	0	0	0	0	0	0	0	0
Human umbilical cord mesenchymal stem cells pretreated with angiotensin-II facilitates angiogenesis by improving the function of endothelial cells	Yang, Jing; Nie, Shunyi; Liu, Lingying; Yu, Yonghui; Chai, Jiake; Li, Xiao; Yin, Huinan; Hu, Quan	INTERNATIONAL JOURNAL OF CLINICAL AND EXPERIMENTAL PATHOLOGY	2016	0	0	0	0	0	0	0	0	0	0	0	0	0	0	0	0	0	0
Effects of human umbilical cord mesenchymal stem cells in the treatment of CCl4-induced liver cirrhosis	Ma, Juming; Li, Lanlan; Chen, Lingxiao; Wang, Xi	INTERNATIONAL JOURNAL OF CLINICAL AND EXPERIMENTAL MEDICINE	2016	0	0	0	0	0	0	0	0	0	0	0	0	0	0	0	0	0	0
Lavandula angustifolia Extract Improves the Result of Human Umbilical Mesenchymal Wharton's Jelly Stem Cell Transplantation after Contusive Spinal Cord Injury in Wistar Rats	Yaghoobi, Kayvan; Kaka, Gholamreza; Mansouri, Korosh; Davoodi, Shaghayegh; Sadraie, Seyed Homayoon; Hosseini, Seyed Ruhollah	STEM CELLS INTERNATIONAL	2016	0	0	0	0	0	0	0	0	0	0	0	0	0	0	0	0	0	0
Evaluation of Tissue Homogenization to Support the Generation of GMP-Compliant Mesenchymal Stromal Cells from the Umbilical Cord	Emnett, Ryan J.; Kaul, Aparna; Babic, Aleksandar; Geiler, Vicki; Regan, Donna; Gross, Gilad; Akel, Salem	STEM CELLS INTERNATIONAL	2016	0	0	0	0	0	0	0	0	0	0	0	0	0	0	0	0	0	0
The effect of amniotic membrane extract on umbilical cord blood mesenchymal stem cell expansion: is there any need to save the amniotic membrane besides the umbilical cord blood?	Vojdani, Zahra; Babaei, Ali; Vasaghi, Attiyeh; Habibagahi, Mojtaba; Talaei-Khozani, Tahereh	IRANIAN JOURNAL OF BASIC MEDICAL SCIENCES	2016	0	0	0	0	0	0	0	0	0	0	0	0	0	0	0	0	0	0
Human umbilical cord derived mesenchymal stem cells suppress over-proliferation of pulmonary artery smooth muscle cells in a rat model of pulmonary hypertension	Liu, Junfeng; Han, Zhibo; Han, Zhongchao; He, Zhixu	INTERNATIONAL JOURNAL OF CLINICAL AND EXPERIMENTAL PATHOLOGY	2016	0	0	0	0	0	0	0	0	0	0	0	0	0	0	0	0	0	0
Biocompatibility Assessment of PLCL-Sericin Copolymer Membranes Using Wharton's Jelly Mesenchymal Stem Cells	Inthanon, Kewalin; Daranarong, Donraporn; Techaikool, Pimwalan; Punyodom, Winita; Khaniyao, Vorathep; Bernstein, Audrey M.; Wongkham, Weerah	STEM CELLS INTERNATIONAL	2016	0	0	0	0	0	0	0	0	0	0	0	0	0	0	0	0	0	0
Activation of the Extracellular Signal-Regulated Kinase Signaling Is Critical for Human Umbilical Cord Mesenchymal Stem Cell Osteogenic Differentiation	Li, Chen-Shuang; Zheng, Zhong; Su, Xiao-Xia; Wang, Fei; Ling, Michelle; Zou, Min; Zhou, Hong	BIOMED RESEARCH INTERNATIONAL	2016	0	0	0	0	0	0	0	0	0	0	0	0	0	0	0	0	0	0
Effect of Microenvironment on Differentiation of Human Umbilical Cord Mesenchymal Stem Cells into Hepatocytes In Vitro and In Vivo	Xue, Gai; Han, Xiaolei; Ma, Xin; Wu, Honghai; Qin, Yabin; Liu, Jianfang; Hu, Yuqin; Hong, Yang; Hou, Yanning	BIOMED RESEARCH INTERNATIONAL	2016	0	0	0	0	0	0	0	0	0	0	0	0	0	0	0	0	0	0
Third-party Wharton's jelly mesenchymal stem cells for treatment of steroid-resistant acute and chronic graft-versus-host disease: a report of 10 cases	Boruczkowski, Dariusz; Gladysz, Dominika; Ruminski, Slawomir; Czaplicka-Szmaus, Iwona; Murzyn, Magdalena; Olkowicz, Artur; Kalwak, Krzysztof; Mielcarek, Monika; Drabko, Katarzyna; Styczynski, Jan; Markiewicz, Miroslaw; Pawelec, Katarzyna; Boruczkowski, Maciej; Oldak, Tomasz	TURKISH JOURNAL OF BIOLOGY	2016	0	0	0	0	0	0	0	0	0	0	0	0	0	0	0	0	0	0
Effects on Proliferation and Differentiation of Human Umbilical Cord-Derived Mesenchymal Stem Cells Engineered to Express Neurotrophic Factors	Wang, Yi; Ying, Youguo; Cui, Xiaoyan	STEM CELLS INTERNATIONAL	2016	0	0	0	0	0	0	0	0	0	0	0	0	0	0	0	0	0	0
Comparative Analysis of Human Mesenchymal Stem Cells from Umbilical Cord, Dental Pulp, and Menstrual Blood as Sources for Cell Therapy	Ren, Huaijuan; Sang, Yunxia; Zhang, Fengli; Liu, Zhaoqing; Qi, Nianmin; Chen, Yantian	STEM CELLS INTERNATIONAL	2016	0	0	0	0	0	0	0	0	0	0	0	0	0	0	0	0	0	0
Pretreatments with injured microenvironmental signals altered the characteristics of human umbilical cord mesenchymal stem cells	Cao, Huiling; Hui, Qian; Yan, Yongmin; Zhang, Chunbing; Yang, Xuewen; Ge, Liang; Xu, Wenrong	BIOTECHNOLOGY LETTERS	2016	0	0	0	0	0	0	0	0	0	0	0	0	0	0	0	0	0	0
Construction of engineering adipose-like tissue in vivo utilizing human insulin gene-modified umbilical cord mesenchymal stromal cells with silk fibroin 3D scaffolds	Li, Shi-Long; Liu, Yi; Hui, Ling	JOURNAL OF TISSUE ENGINEERING AND REGENERATIVE MEDICINE	2015	0	0	0	0	0	0	0	0	0	0	0	0	0	0	0	0	0	0
Improving the neuronal differentiation efficiency of umbilical cord blood-derived mesenchymal stem cells cultivated under appropriate conditions	Rafieemehr, Hassan; Kheirandish, Maryam; Soleimani, Masoud	IRANIAN JOURNAL OF BASIC MEDICAL SCIENCES	2015	0	0	0	0	0	0	0	0	0	0	0	0	0	0	0	0	0	0
Human umbilical cord mesenchymal stem cells improve the immune-associated inflammatory and prothrombotic state in collagen type-II-induced arthritic rats	Gu, Jian; Gu, Wei; Lin, Chuanming; Gu, Hao; Wu, Wei; Yin, Jie; Ni, Jun; Pei, Xiaoping; Sun, Mei; Wang, Fangfang; Li, Zou; Cai, Xinzheng; Ren, Minmin; Yu, Zhang; Gu, Xiang	MOLECULAR MEDICINE REPORTS	2015	0	0	0	0	0	0	0	0	0	0	0	0	0	0	0	0	0	0
Experimental Research on Differentiation-Inducing Growth of Nerve Lateral Bud by HUC-MSCs Chitosan Composite Conduit	Xiao, Qiang; Zhang, Xuepu; Wu, Yuexin	CELL BIOCHEMISTRY AND BIOPHYSICS	2015	0	0	0	0	0	0	0	0	0	0	0	0	0	0	0	0	0	0
Mechanism study for hypoxia induced differentiation of insulin-producing cells from umbilical cord blood-derived mesenchymal stem cells	Sun, Bo; Meng, Xian-Hui; Liu, Rui; Yan, Shancheng; Xiao, Zhong-Dang	BIOCHEMICAL AND BIOPHYSICAL RESEARCH COMMUNICATIONS	2015	0	0	0	0	0	0	0	0	0	0	0	0	0	0	0	0	0	0
Human platelet lysate enhances the proliferation of Wharton's jelly-derived mesenchymal stem cells	Antoninus, Andreas Ardhika; Widowati, Wahyu; Wijaya, Laura; Agustina, Dwi; Puradisastra, Sugiarto; Sumitro, Sutiman B.; Widodo, M. Aris; Bachtiar, Indra	BIOMARKERS AND GENOMIC MEDICINE	2015	0	0	0	0	0	0	0	0	0	0	0	0	0	0	0	0	0	0
Overexpressed Calponin3 by Subsonic Vibration Induces Neural Differentiation of hUC-MSCs by Regulating the Ionotropic Glutamate Receptor	Kim, Hyun-Jung; Kim, Jin-Hee; Song, Yeo-Ju; Seo, Young-Kwon; Park, Jung-Keug; Kim, Chan-Wha	APPLIED BIOCHEMISTRY AND BIOTECHNOLOGY	2015	0	0	0	0	0	0	0	0	0	0	0	0	0	0	0	0	0	0
Umbilical cord blood-derived mesenchymal stem cells ameliorate graft-versus-host disease following allogeneic hematopoietic stem cell transplantation through multiple immunoregulations	Wu, Qiu-ling; Liu, Xiao-yun; Nie, Di-min; Zhu, Xia-xia; Fang, Jun; You, Yong; Zhong, Zhao-dong; Xia, Ling-hui; Hong, Mei	JOURNAL OF HUAZHONG UNIVERSITY OF SCIENCE AND TECHNOLOGY-MEDICAL SCIENCES	2015	0	0	0	0	0	0	0	0	0	0	0	0	0	0	0	0	0	0
Therapeutic Potential of Umbilical Cord Mesenchymal Stem Cells for Inhibiting Myofibroblastic Differentiation of Irradiated Human Lung Fibroblasts	Zhang, Chunyang; Zhu, Yan; Zhang, Yan; Gao, Lianru; Zhang, Ningkun; Feng, Huasong	TOHOKU JOURNAL OF EXPERIMENTAL MEDICINE	2015	0	0	0	0	0	0	0	0	0	0	0	0	0	0	0	0	0	0
Therapeutic potential of umbilical cord mesenchymal stem cells in mice with acute hepatic failure	Feng, Ting; Zhang, Jun; Zeng, Guifang; Zhou, Rong; Tang, Xiaohong; Cui, Chang; Li, Yongyong; Wang, Hongwei; Li, Tao; Zhu, Weimin; Yu, Zebo	INTERNATIONAL JOURNAL OF ARTIFICIAL ORGANS	2015	0	0	0	0	0	0	0	0	0	0	0	0	0	0	0	0	0	0
Lentiviral-mediated overexpression of homeobox A4 by human umbilical cord mesenchymal stem cells repairs full-thickness skin defects	He, Ling; Tu, Huai-Jun; He, Wen-Feng; Guo, Ling-Ling; Yu, Song-Xia; Li, Jie; Wu, Qiong; Li, Jian	MOLECULAR MEDICINE REPORTS	2015	0	0	0	0	0	0	0	0	0	0	0	0	0	0	0	0	0	0
Extracellular regulated protein kinases 1/2 phosphorylation is required for hepatic differentiation of human umbilical cord-derived mesenchymal stem cells	Yan, Yongmin; Zhu, Yuan; Sun, Feng; Zhang, Bin; Li, Limin; Sun, Zixuan; Li, Wei; Qian, Hui; Zhu, Wei; Xu, Wenrong	EXPERIMENTAL BIOLOGY AND MEDICINE	2015	0	0	0	0	0	0	0	0	0	0	0	0	0	0	0	0	0	0
Pluripotent stem cells isolated from umbilical cord form embryonic like bodies in a mesenchymal layer culture	Tsagias, Nikos; Kouzi-Koliakos, Kokkona; Karagianis, Vasileios; Tsikouras, P.; Koliakos, George G.	HISTOLOGY AND HISTOPATHOLOGY	2015	0	0	0	0	0	0	0	0	0	0	0	0	0	0	0	0	0	0
Effect of allogeneic umbilical cord mesenchymal stem cell transplantation in a rat model of hepatic cirrhosis	Yang Lihua; Wang Yun; Wang Xiaohua; Liu Yanqing	JOURNAL OF TRADITIONAL CHINESE MEDICINE	2015	0	0	0	0	0	0	0	0	0	0	0	0	0	0	0	0	0	0
DAPT inhibits the chondrogenesis of human umbilical cord mesenchymal stem cells	Hu, Xiaoke; Zhang, Jiawen; Shao, Xinxin; Luo, Ermei; Yu, Li	OPEN LIFE SCIENCES	2015	0	0	0	0	0	0	0	0	0	0	0	0	0	0	0	0	0	0
The influence of fibroblast growth factor 4 on hepatogenic capacity of Wharton's jelly mesenchymal stromal cells	Vojdani, Zahra; Khodabandeh, Zahra; Jaberipour, Mansooreh; Hosseini, Ahmad; Bahmanpour, Soghra; Talaei-Khozani, Tahereh	ROMANIAN JOURNAL OF MORPHOLOGY AND EMBRYOLOGY	2015	0	0	0	0	0	0	0	0	0	0	0	0	0	0	0	0	0	0
Effect of diabetic osteoblasts on osteogenic differentiation of human umbilical cord mesenchymal stem cells	Ha, Cheng-Zhi; Chen, Hai-Ying; Wang, Juan; Liu, Wei; Zhang, Ying-Xin; Pan, Li; Wang, Wei-Hua; Chen, Shuang-Feng; Wang, Da-Wei; Wang, Le-Xin	BIOMEDICAL PAPERS-OLOMOUC	2015	0	0	0	0	0	0	0	0	0	0	0	0	0	0	0	0	0	0
Bone Regeneration by Nanohydroxyapatite/Chitosan/Poly(lactide-co-glycolide) Scaffolds Seeded with Human Umbilical Cord Mesenchymal Stem Cells in the Calvarial Defects of the Nude Mice	Wang, Fei; Su, Xiao-Xia; Guo, Yu-Cheng; Li, Ang; Zhang, Yin-Cheng; Zhou, Hong; Qiao, Hu; Guan, Li-Min; Zou, Min; Si, Xin-Qin	BIOMED RESEARCH INTERNATIONAL	2015	0	0	0	0	0	0	0	0	0	0	0	0	0	0	0	0	0	0
Therapeutic influence of intraperitoneal injection of Wharton's jelly-derived mesenchymal stem cells on oviduct function and fertility in rats with acute and chronic salpingitis	Luo, H. J.; Xiao, X. M.; Zhou, J.; Wei, W.	GENETICS AND MOLECULAR RESEARCH	2015	0	0	0	0	0	0	0	0	0	0	0	0	0	0	0	0	0	0
Umbilical cord blood transplantation supplemented with the infusion of mesenchymal stem cell for an adolescent patient with severe aplastic anemia: a case report and review of literature	Luan, Chengxin; Chen, Runzhe; Chen, Baoan; Ding, Jiahua; Ni, Ming	PATIENT PREFERENCE AND ADHERENCE	2015	0	0	0	0	0	0	0	0	0	0	0	0	0	0	0	0	0	0
Clinical Effects of Novel Nanoscaled Core Decompression Rods Combined with Umbilical Cord Mesenchymal Stem Cells on the Treatment of Early Osteonecrosis of the Femoral Head	Gao, Hongyang; Zhang, Guoping; Wang, Jian; Zhao, Feng; Zhang, Yuchen; Wang, Wei; You, Yang	JOURNAL OF NANOMATERIALS	2015	0	0	0	0	0	0	0	0	0	0	0	0	0	0	0	0	0	0
Human Umbilical Cord Mesenchymal Stem Cells Inhibit the Function of Allogeneic Activated V gamma 9V delta 2 T Lymphocytes In Vitro	Liu, Xiaohuan; Feng, Ting; Gong, Tianxiang; Shen, Chongyang; Zhu, Tingting; Wu, Qihong; Li, Qiang; Li, Hong	BIOMED RESEARCH INTERNATIONAL	2015	0	0	0	0	0	0	0	0	0	0	0	0	0	0	0	0	0	0
Preclinical Evaluation of the Immunomodulatory Properties of Cardiac Adipose Tissue Progenitor Cells Using Umbilical Cord Blood Mesenchymal Stem Cells: A Direct Comparative Study	Perea-Gil, Isaac; Monguio-Tortajada, Marta; Galvez-Monton, Carolina; Bayes-Genis, Antoni; Borras, Francesc E.; Roura, Santiago	BIOMED RESEARCH INTERNATIONAL	2015	0	0	0	0	0	0	0	0	0	0	0	0	0	0	0	0	0	0
Impact of Umbilical Cord Blood-Derived Mesenchymal Stem Cells on Cardiovascular Research	Roura, Santiago; Pujal, Josep Maria; Galvez-Monton, Carolina; Bayes-Genis, Antoni	BIOMED RESEARCH INTERNATIONAL	2015	0	0	0	0	0	0	0	0	0	0	0	0	0	0	0	0	0	0
CD29 of human umbilical cord mesenchymal stem cells is required for expansion of CD34(+) cells	Yang, Y.; Hu, M.; Zhang, Y.; Li, H.; Miao, Z.	CELL PROLIFERATION	2014	0	0	0	0	0	0	0	0	0	0	0	0	0	0	0	0	0	0
Modulus-dependent characteristics of Wharton's jelly mesenchymal stem cells (WJMSC) encapsulated in hydrogel microspheres	Ramesh, Archana; Kanafi, Mohammad Mahboob; Bhonde, Ramesh Ramachandra	JOURNAL OF BIOMATERIALS SCIENCE-POLYMER EDITION	2014	0	0	0	0	0	0	0	0	0	0	0	0	0	0	0	0	0	0
Absence of maternal cell contamination in mesenchymal stromal cell cultures derived from equine umbilical cord tissue	Vackova, I.; Czernekova, V.; Tomanek, M.; Navratil, J.; Mosko, T.; Novakova, Z.	PLACENTA	2014	0	0	0	0	0	0	0	0	0	0	0	0	0	0	0	0	0	0
Effect of the human insulin-like growth factor 1 gene transfection to human umbilical cord blood mesenchymal stem cells	Han, Zeng-Chi; Zhang, Hai-Ning; Wang, Ying-Zhen; Lv, Cheng-Yu; Xu, Zong-Yao	SAUDI MEDICAL JOURNAL	2014	0	0	0	0	0	0	0	0	0	0	0	0	0	0	0	0	0	0
Characterization of hepatic markers in human Wharton's Jelly-derived mesenchymal stem cells	Buyl, Karolien; De Kock, Joery; Najar, Mehdi; Lagneaux, Laurence; Branson, Steven; Rogiers, Vera; Vanhaecke, Tamara	TOXICOLOGY IN VITRO	2014	0	0	0	0	0	0	0	0	0	0	0	0	0	0	0	0	0	0
Transplanted Human Umbilical Cord Mesenchymal Stem Cells Facilitate Lesion Repair in B6.Fas Mice	Ruan, Guang-ping; Yao, Xiang; Yang, Shuang-juan; Wang, Jin-xiang; Shu, Fan; Li, Zi-an; Liu, Ju-fen; Pang, Rong-qing; Pan, Xing-hua	JOURNAL OF IMMUNOLOGY RESEARCH	2014	0	0	0	0	0	0	0	0	0	0	0	0	0	0	0	0	0	0
Human Umbilical Cord Mesenchymal Stem Cells Infected with Adenovirus Expressing HGF Promote Regeneration of Damaged Neuron Cells in a Parkinson's Disease Model	Liu, Xin-Shan; Li, Jin-Feng; Wang, Shan-Shan; Wang, Yu-Tong; Zhang, Yu-Zhen; Yin, Hong-Lei; Geng, Shuang; Gong, Hui-Cui; Han, Bing; Wang, Yun-Liang	BIOMED RESEARCH INTERNATIONAL	2014	0	0	0	0	0	0	0	0	0	0	0	0	0	0	0	0	0	0
Cytotoxic effects of acrylonitrile on human umbilical cord mesenchymal stem cells in vitro	Sun, Xiaochun; Sun, Min; Xie, Yan; Zhai, Wei; Zhu, Wei; Ma, Rui; Lu, Rongzhu; Xu, Wenrong	MOLECULAR MEDICINE REPORTS	2014	0	0	0	0	0	0	0	0	0	0	0	0	0	0	0	0	0	0
An experimental study of preventing and treating acute radioactive enteritis with human umbilical cord mesenchymal stem cells	Wang, Rui; Yuan, Wei; Zhao, Qiang; Song, Peng; Yue, Ji; Lin, Shi-De; Zhao, Ting-Bao	ASIAN PACIFIC JOURNAL OF TROPICAL MEDICINE	2013	0	0	0	0	0	0	0	0	0	0	0	0	0	0	0	0	0	0
Proliferation, Sternness and Cardiac Differentiation Properties of Umbilical Cord Wharton's Jelly-derived Mesenchymal Stem Cells during the Continuous Passages	Lv, Shi-jie; Liu, Yang; Lian, Jian-chun; He, Xin; Liu, Chang; Sun, Guang-wei; Guo, Xin; Ma, Xiao-jun; Li, Hui	JOURNAL OF HARD TISSUE BIOLOGY	2013	0	0	0	0	0	0	0	0	0	0	0	0	0	0	0	0	0	0
Differentiation of the definitive endoderm from Wharton's Jelly Mesenchymal Stem Cells (WJMSC)	Allahbakhshi, Elham; Hashemitabar, Mahmoud; Shariati, Mehrdad; Tabandeh, Mohammad Reza; Solgi, Ghasem	JOURNAL OF BIOLOGICAL RESEARCH-THESSALONIKI	2013	0	0	0	0	0	0	0	0	0	0	0	0	0	0	0	0	0	0
Distribution of infused umbilical cord mesenchymal stem cells in a rat model of renal interstitial fibrosis	Huang, Danlin; Yi, Zhuwen; He, Xiaojie; Mo, Shuanghong; Dang, Xiqiang; Wu, Xiaochuan	RENAL FAILURE	2013	0	0	0	0	0	0	0	0	0	0	0	0	0	0	0	0	0	0
Hepatocyte growth factor modified human umbilical cord mesenchymal stem cells accelerate the recovery of mouse hepatic injury	Yan, Yongmin; Qian, Hui; Zhu, Wei; Mao, Fei; Li, Tingfen; Xu, Wenrong	ROMANIAN BIOTECHNOLOGICAL LETTERS	2012	0	0	0	0	0	0	0	0	0	0	0	0	0	0	0	0	0	0
Directed Neural Differentiation of Rabbit Umbilical Cord Mesenchymal Stem Cells	Wang, Hongcheng; Wang, Zongtao; Yu, Hongxian	JOURNAL OF ANIMAL AND VETERINARY ADVANCES	2012	0	0	0	0	0	0	0	0	0	0	0	0	0	0	0	0	0	0
Co-culture of hematopoietic stem cells and mesenchymal stem cells derived from umbilical cord blood using human autoserum	Song, Kedong; Yin, Yiqun; Lv, Chao; Liu, Tianqing; Macedo, Hugo M.; Fang, Meiyun; Shi, Fangxin; Ma, Xuehu; Cui, Zhanfeng	ASIA-PACIFIC JOURNAL OF CHEMICAL ENGINEERING	2011	0	0	0	0	0	0	0	0	0	0	0	0	0	0	0	0	0	0
Brain-derived neurotrophic factor induces neuron-like cellular differentiation of mesenchymal stem cells derived from human umbilical cord blood cells in vitro	Chen, Lei; Zhang, Zhongguo; Chen, Bing; Liu, Xiaozhi; Liu, Zhenlin; Liu, Hongliang; Li, Gang; Su, Zhiguo; Wang, Junfei; Hui, Guozhen	NEURAL REGENERATION RESEARCH	2011	0	0	0	0	0	0	0	0	0	0	0	0	0	0	0	0	0	0
Umbilical cord mesenchymal stem cell transplantation for the treatment of Duchenne muscular dystrophy	Yang, Xiaofeng; Xu, Yifeng; Lue, Naiwu; Zhang, Yibin; Wang, Hongmei; Lue, Xin; Cui, Jiping; Zhou, Jinxu; Shan, Hong; Wu, Yanxiang; Liu, Xinping	NEURAL REGENERATION RESEARCH	2011	0	0	0	0	0	0	0	0	0	0	0	0	0	0	0	0	0	0
hTERT expression extends the life-span and maintains the cardiomyogenic potential of mesenchymal stem cells in human umbilical cord blood	Min, Liu Riu; Ling, Bai Hui; Wu, Du Yao; fang, Ma Yuan	LIFE SCIENCE JOURNAL-ACTA ZHENGZHOU UNIVERSITY OVERSEAS EDITION	2011	0	0	0	0	0	0	0	0	0	0	0	0	0	0	0	0	0	0
Differentiating of banked human umbilical cord blood-derived mesenchymal stem cells into insulin-secreting cells	Pham Van Phuc; Truong Hai Nhung; Dang Thi Tung Loan; Doan Chinh Chung; Phan Kim Ngoc	IN VITRO CELLULAR & DEVELOPMENTAL BIOLOGY-ANIMAL	2011	0	0	0	0	0	0	0	0	0	0	0	0	0	0	0	0	0	0
Stem Cell Scoring System for Selection Against Dominant Human Umbilical Cord-Derived Mesenchymal Stem Cell Undergoing Senescence	Song, Chang Hoon; Kim, Young Gon	TISSUE ENGINEERING AND REGENERATIVE MEDICINE	2010	0	0	0	0	0	0	0	0	0	0	0	0	0	0	0	0	0	0
Functional recovery and microenvironmental alterations in a rat model of spinal cord injury following human umbilical cord blood-derived mesenchymal stem cells transplantation	Zhang, Hongtao; Yang, Huilin; Zhang, Huanxiang; Qu, Jing	NEURAL REGENERATION RESEARCH	2010	0	0	0	0	0	0	0	0	0	0	0	0	0	0	0	0	0	0
Protective effects of human umbilical cord mesenchymal stem cell vein transplantation against spinal cord ischemia/reperfusion injury in rats	Zou, Jun; Gan, Minfeng; Zhu, Xuesong; Geng, Dechun; Yang, Huilin	NEURAL REGENERATION RESEARCH	2010	0	0	0	0	0	0	0	0	0	0	0	0	0	0	0	0	0	0
Safety and Efficacy Assessment of Mesenchymal Stem Cells from Canine Adipose Tissue or Umbilical Cord Blood in a Canine Osteochondral Defect Model	Choi, Hyung Jun; Kwon, Euna; Lee, Jae-Il; Che, Jeong-Hwan; Kim, Jong-Rhan; Lee, Yeong-Geon; Jeong, Yun-Hyeok; Lee, Yong-Soon; Kang, Kyung-Sun; Min, Byoung-Hyun; Kang, Byeong-Cheol	TISSUE ENGINEERING AND REGENERATIVE MEDICINE	2009	0	0	0	0	0	0	0	0	0	0	0	0	0	0	0	0	0	0
